# Supplementary material for: Tubulin glutamylation regulates axon guidance via the selective tuning of microtubule-severing enzymes
Source: EMBO J. 2024 Nov 29;44(1):107–40. doi: 10.1038/s44318-024-00307-x (PMC11695996; doi:10.1038/s44318-024-00307-x)
Supplement: Supplementary file 6 — Source data Fig. 1 [file 44318_2024_307_MOESM6_ESM.zip]

Archive with 26 entries (25 files):
- EMBOJ-2024-116734_sourcedata_Fig 1/
- __MACOSX/._EMBOJ-2024-116734_sourcedata_Fig 1
- EMBOJ-2024-116734_sourcedata_Fig 1/Fig1_panelA_MOKat3.4_sMN_zn5GFP.tif
- __MACOSX/EMBOJ-2024-116734_sourcedata_Fig 1/._Fig1_panelA_MOKat3.4_sMN_zn5GFP.tif
- EMBOJ-2024-116734_sourcedata_Fig 1/Fig1_panelA_MOKat3.4andKATNA1mRNA_sMN_zn5GFP.tif
- __MACOSX/EMBOJ-2024-116734_sourcedata_Fig 1/._Fig1_panelA_MOKat3.4andKATNA1mRNA_sMN_zn5GFP.tif
- EMBOJ-2024-116734_sourcedata_Fig 1/EMBOJ-2024-116734R1-Figure1_Numerical_source_data-sd.xlsx
- __MACOSX/EMBOJ-2024-116734_sourcedata_Fig 1/._EMBOJ-2024-116734R1-Figure1_Numerical_source_data-sd.xlsx
- EMBOJ-2024-116734_sourcedata_Fig 1/Fig1_panelF_katna1hetero_sMN_zn5.tif
- __MACOSX/EMBOJ-2024-116734_sourcedata_Fig 1/._Fig1_panelF_katna1hetero_sMN_zn5.tif
- EMBOJ-2024-116734_sourcedata_Fig 1/Fig1_panelA_MOKat1.3_sMN_zn5GFP.tif
- __MACOSX/EMBOJ-2024-116734_sourcedata_Fig 1/._Fig1_panelA_MOKat1.3_sMN_zn5GFP.tif
- EMBOJ-2024-116734_sourcedata_Fig 1/Fig1_panelA_MOKat1.3_sMN_zn5GFP_caudal projection.tif
- __MACOSX/EMBOJ-2024-116734_sourcedata_Fig 1/._Fig1_panelA_MOKat1.3_sMN_zn5GFP_caudal projection.tif
- EMBOJ-2024-116734_sourcedata_Fig 1/Fig1_panelA_MOCtl_sMN_zn5GFP.tif
- __MACOSX/EMBOJ-2024-116734_sourcedata_Fig 1/._Fig1_panelA_MOCtl_sMN_zn5GFP.tif
- EMBOJ-2024-116734_sourcedata_Fig 1/Fig1_panelF_katna1KOz_sMN_zn5.tif
- __MACOSX/EMBOJ-2024-116734_sourcedata_Fig 1/._Fig1_panelF_katna1KOz_sMN_zn5.tif
- EMBOJ-2024-116734_sourcedata_Fig 1/Fig1_panelF_katna1WT_sMN_zn5.tif
- __MACOSX/EMBOJ-2024-116734_sourcedata_Fig 1/._Fig1_panelF_katna1WT_sMN_zn5.tif
- EMBOJ-2024-116734_sourcedata_Fig 1/Fig1_panelA_MOKat1.3andKATN1mRNA_sMN_zn5GFP.tif
- __MACOSX/EMBOJ-2024-116734_sourcedata_Fig 1/._Fig1_panelA_MOKat1.3andKATN1mRNA_sMN_zn5GFP.tif
- EMBOJ-2024-116734_sourcedata_Fig 1/Fig1_panelF_katna1KOmz_sMN_zn5.tif
- __MACOSX/EMBOJ-2024-116734_sourcedata_Fig 1/._Fig1_panelF_katna1KOmz_sMN_zn5.tif
- EMBOJ-2024-116734_sourcedata_Fig 1/Fig1_panelF_katna1KOmzandKATNA1mRNA_sMN_zn5.tif
- __MACOSX/EMBOJ-2024-116734_sourcedata_Fig 1/._Fig1_panelF_katna1KOmzandKATNA1mRNA_sMN_zn5.tif
