# Supplementary material for: Tubulin glutamylation regulates axon guidance via the selective tuning of microtubule-severing enzymes
Source: EMBO J. 2024 Nov 29;44(1):107–40. doi: 10.1038/s44318-024-00307-x (PMC11695996; doi:10.1038/s44318-024-00307-x)
Supplement: Supplementary file 6 — Source data Fig. 1 [file 44318_2024_307_MOESM6_ESM.zip › EMBOJ-2024-116734_sourcedata_Fig 1/EMBOJ-2024-116734R1-Figure1_Numerical_source_data-sd.xlsx]

## Sheet: Fig.1B
Data pooled from 3 independent experiments
									Statistical analysis
			Nb. of misguided/ split dorsal nerves							MOCtl	MOp60Kat/1.3 pmol	MOp60Kat/1.3 pmol + mRNAKATNA1	MOp60Kat/3.4 pmol	MOp60Kat/3.4 pmol + mRNA KATNA1
	Exp. N°	Emb.	MOCtl	MOp60Kat/1.3 pmol	MOp60Kat/1.3 pmol + mRNA KATNA1	MOp60Kat/3.4 pmol	MOp60Kat/3.4 pmol + mRNA KATNA1		Number of values	32	32	32	32	32
	Exp.1	1	2.4	13.2	1.2	1.2	0
	Exp.1	2	0	6	1.2	1.2	0		Minimum	0	0	0	0	0
	Exp.1	3	1.2	7.2	1.2	1.2	1.2		25% Percentile	0	2.4	0.3	0	0
	Exp.1	4	0	2.4	1.2	0	0		Median	0	3.6	1.2	1.2	0
	Exp.1	5	0	12	2.4	0	0		75% Percentile	1.2	7.2	2.4	2.1	1.2
	Exp.1	6	0	7.2	2.4	2.4	1.2		Maximum	3.6	13.2	8.4	6	4.8
	Exp.1	7	0	0	2.4	0	2.4
	Exp.1	8	2.4	9.6	0	1.2	2.4		Mean	0.675	5.063	1.725	1.2	0.9
	Exp.1	9	0	9.6	0	6	1.2		Std. Deviation	0.9112	3.104	1.877	1.397	1.257
	Exp.1	10	0	4.8	2.4	1.2	0		Std. Error	0.1611	0.5488	0.3319	0.2469	0.2222
	Exp.2	11	1.2	3.6	1.2	2.4	2.4
	Exp.2	12	0	7.2	1.2	1.2	0		Lower 95% CI of mean	0.3465	3.943	1.048	0.6964	0.4469
	Exp.2	13	3.6	3.6	2.4	0	0		Upper 95% CI of mean	1.004	6.182	2.402	1.704	1.353
	Exp.2	14	1.2	3.6	0	2.4	1.2
	Exp.2	15	1.2	3.6	1.2	2.4	0		D'Agostino & Pearson omnibus normality test
	Exp.2	16	1.2	2.4	7.2	1.2	4.8		K2	13.42	5.467	28.76	17.2	12.72
	Exp.2	17	1.2	6	2.4	3.6	3.6		P value	0.0012	0.065	< 0,0001	0.0002	0.0017
	Exp.2	18	0	2.4	2.4	0	0		Passed normality test (alpha=0.05)?	No	Yes	No	No	No
	Exp.2	19	1.2	6	1.2	0	0		P value summary	**	ns	***	***	**
	Exp.2	20	0	2.4	3.6	0	1.2
	Exp.3	21	0	3.6	1.2	0	1.2		Sum	21.6	162	55.2	38.4	28.8
	Exp.3	22	0	7.2	1.2	3.6	0
	Exp.3	23	0	8.4	0	1.2	0
	Exp.3	24	0	3.6	2.4	2.4	2.4
	Exp.3	25	1.2	7.2	1.2	0	1.2
	Exp.3	26	1.2	3.6	0	0	0
	Exp.3	27	0	2.4	8.4	1.2	0		Kruskal-Wallis test
	Exp.3	28	0	2.4	0	1.2	2.4		P value	< 0,0001
	Exp.3	29	1.2	2.4	1.2	0	0		Exact or approximate P value?	Gaussian Approximation
	Exp.3	30	1.2	2.4	0	0	0		P value summary	***
	Exp.3	31	0	3.6	2.4	1.2	0		Do the medians vary signif. (P < 0.05)	Yes
	Exp.3	32	0	2.4	0	0	0		Number of groups	5
									Kruskal-Wallis statistic	64
									Dunn's Multiple Comparison Test	Difference in rank sum	Significant? P < 0,05?	Summary	Adjusted P Value
									MOCtl vs MOp60Kat/1.3 pmol	-78.53	Yes	****	<0,0001
									MOCtl vs MOp60Kat/1.3 pmol + mRNAKATNA1	-27.89	No	ns	0.1245
									MOCtl vs MOp60Kat/3.4 pmol	-14.95	No	ns	>0,9999
									MOCtl vs MOp60Kat/3.4 pmol + mRNA KATNA1	-5.344	No	ns	>0,9999
									MOp60Kat/1.3 pmol vs MOp60Kat/1.3 pmol + mRNAKATNA1	50.64	Yes	****	<0,0001
									MOp60Kat/1.3 pmol vs MOp60Kat/3.4 pmol	63.58	Yes	****	<0,0001
									MOp60Kat/1.3 pmol vs MOp60Kat/3.4 pmol + mRNA KATNA1	73.19	Yes	****	<0,0001
									MOp60Kat/1.3 pmol + mRNAKATNA1 vs MOp60Kat/3.4 pmol	12.94	No	ns	>0,9999
									MOp60Kat/1.3 pmol + mRNAKATNA1 vs MOp60Kat/3.4 pmol + mRNA KATNA1	22.55	No	ns	0.4336
									MOp60Kat/3.4 pmol vs MOp60Kat/3.4 pmol + mRNA KATNA1	9.609	No	ns	>0,9999

## Sheet: Fig.1C
Data pooled from 3 independent experiments
									Statistical analysis
			Nb. of missing dorsal projections
	Exp. N°	Emb.	MOCtl	MOp60Kat/1.3 pmol	MOp60Kat/1.3 pmol + mRNA KATNA1	MOp60Kat/3.4 pmol	MOp60Kat/3.4 pmol + mRNA KATNA1			MOCtl	MOp60Kat/1.3 pmol	MOp60Kat/1.3 pmol + mRNAKATNA1	MOp60Kat/3.4 pmol	MOp60Kat/3.4 pmol + mRNA KATNA1
	Exp.1	1	1.2	1.2	0	14.4	0
	Exp.1	2	0	0	0	20.4	0		Number of values	32	32	32	32	32
	Exp.1	3	0	4.8	0	6	0
	Exp.1	4	1.2	0	0	10.8	0		Minimum	0	0	0	1.2	0
	Exp.1	5	0	1.2	0	21.6	0		25% Percentile	0	0	0	4.8	0
	Exp.1	6	0	3.6	0	12	9.6		Median	0	1.2	0	10.8	0
	Exp.1	7	0	0	0	19.2	3.6		75% Percentile	0	2.1	0	16.5	1.2
	Exp.1	8	1.2	2.4	0	14.4	3.6		Maximum	1.2	9.6	6	24	9.6
	Exp.1	9	0	1.2	0	6	0
	Exp.1	10	0	0	0	15.6	1.2		Mean	0.15	1.463	0.45	10.84	1.013
	Exp.2	11	0	1.2	0	4.8	0		Std. Deviation	0.4032	1.969	1.171	6.86	1.954
	Exp.2	12	1.2	1.2	0	15.6	0		Std. Error	0.07128	0.3481	0.2069	1.213	0.3455
	Exp.2	13	0	2.4	0	19.2	1.2
	Exp.2	14	0	0	1.2	6	2.4		Lower 95% CI of mean	0.004626	0.7526	0.02795	8.364	0.3079
	Exp.2	15	0	1.2	0	16.8	1.2		Upper 95% CI of mean	0.2954	2.172	0.8721	13.31	1.717
	Exp.2	16	0	0	6	12	1.2
	Exp.2	17	0	0	2.4	2.4	2.4		D'Agostino & Pearson omnibus normality test
	Exp.2	18	0	0	0	10.8	0		K2	26.6	35.79	54.49	7.188	43.86
	Exp.2	19	0	1.2	1.2	2.4	1.2		P value	< 0,0001	< 0,0001	< 0,0001	0.0275	< 0,0001
	Exp.2	20	0	1.2	1.2	24	0		Passed normality test (alpha=0.05)?	No	No	No	No	No
	Exp.3	21	0	3.6	0	13.2	0		P value summary	***	***	***	*	***
	Exp.3	22	0	9.6	0	6	0
	Exp.3	23	0	0	0	4.8	0
	Exp.3	24	0	1.2	0	7.2	1.2
	Exp.3	25	0	2.4	0	19.2	0
	Exp.3	26	0	0	0	19.2	0
	Exp.3	27	0	0	1.2	10.8	0		Table Analyzed	KatrescueKat_72hpf-missingdorsalnerve
	Exp.3	28	0	1.2	0	2.4	3.6
	Exp.3	29	0	0	0	3.6	0		Kruskal-Wallis test
	Exp.3	30	0	1.2	1.2	1.2	0		P value	< 0,0001
	Exp.3	31	0	1.2	0	3.6	0		Exact or approximate P value?	Gaussian Approximation
	Exp.3	32	0	3.6	0	1.2	0		P value summary	***
									Do the medians vary signif. (P < 0.05)	Yes
									Number of groups	5
									Kruskal-Wallis statistic	91.85
									Dunn's Multiple Comparison Test	Difference in rank sum	Significant? P < 0,05?	Summary	Adjusted P Value
									MOCtl vs MOp60Kat/1.3 pmol	-35.19	Yes	**	0.0094
									MOCtl vs MOp60Kat/1.3 pmol + mRNAKATNA1	-7.094	No	ns	>0,9999
									MOCtl vs MOp60Kat/3.4 pmol	-90.28	Yes	****	<0,0001
									MOCtl vs MOp60Kat/3.4 pmol + mRNA KATNA1	-19.31	No	ns	0.6951
									MOp60Kat/1.3 pmol vs MOp60Kat/1.3 pmol + mRNAKATNA1	28.09	No	ns	0.0828
									MOp60Kat/1.3 pmol vs MOp60Kat/3.4 pmol	-55.09	Yes	****	<0,0001
									MOp60Kat/1.3 pmol vs MOp60Kat/3.4 pmol + mRNA KATNA1	15.88	No	ns	>0,9999
									MOp60Kat/1.3 pmol + mRNAKATNA1 vs MOp60Kat/3.4 pmol	-83.19	Yes	****	<0,0001
									MOp60Kat/1.3 pmol + mRNAKATNA1 vs MOp60Kat/3.4 pmol + mRNA KATNA1	-12.22	No	ns	>0,9999
									MOp60Kat/3.4 pmol vs MOp60Kat/3.4 pmol + mRNA KATNA1	70.97	Yes	****	<0,0001

## Sheet: Fig.1D
Data pooled from 3 independent experiments
									Statistical analysis
			Nb. of misguided rostral projections
	Exp. N°	Emb.	MOCtl	MOp60Kat/1.3 pmol	MOp60Kat/1.3 pmol + mRNA KATNA1	MOp60Kat/3.4 pmol	MOp60Kat/3.4 pmol + mRNA KATNA1			MOCtl	MOp60Kat/1.3 pmol	MOp60Kat/1.3 pmol + mRNA KATNA1	MOp60Kat/3.4 pmol	MOp60Kat/3.4 pmol + mRNA KATNA1
	Exp.1	1	0	2.4	0	12	1.2		Number of values	32	32	32	32	32
	Exp.1	2	0	1.2	0	7.2	2.4
	Exp.1	3	1.2	3.6	0	7.2	1.2		Minimum	0	0	0	2.4	0
	Exp.1	4	0	1.2	0	4.8	1.2		25% Percentile	0	1.2	0	4.8	0.3
	Exp.1	5	0	0	1.2	6	0		Median	0	1.2	1.2	6	1.2
	Exp.1	6	1.2	2.4	1.2	13.2	7.2		75% Percentile	1.2	2.4	1.2	8.4	2.4
	Exp.1	7	0	0	1.2	8.4	2.4		Maximum	1.2	14.4	3.6	13.2	7.2
	Exp.1	8	0	1.2	0	6	2.4
	Exp.1	9	1.2	1.2	0	4.8	3.6		Mean	0.3375	2.1	0.9375	6.338	1.538
	Exp.1	10	0	1.2	0	12	0		Std. Deviation	0.5482	2.532	1.088	2.927	1.531
	Exp.2	11	1.2	4.8	1.2	3.6	0		Std. Error	0.0969	0.4476	0.1923	0.5175	0.2707
	Exp.2	12	0	1.2	0	8.4	1.2
	Exp.2	13	1.2	1.2	2.4	9.6	4.8		Lower 95% CI of mean	0.1399	1.187	0.5453	5.282	0.9855
	Exp.2	14	0	2.4	1.2	2.4	2.4		Upper 95% CI of mean	0.5351	3.013	1.33	7.393	2.09
	Exp.2	15	0	1.2	0	8.4	1.2
	Exp.2	16	0	0	2.4	4.8	1.2		D'Agostino & Pearson omnibus normality test
	Exp.2	17	0	1.2	1.2	4.8	0		K2	8.916	56.31	5.932	2.1	24.49
	Exp.2	18	0	2.4	0	4.8	1.2		P value	0.0116	< 0,0001	0.0515	0.3499	< 0,0001
	Exp.2	19	0	3.6	1.2	2.4	1.2		Passed normality test (alpha=0.05)?	No	No	Yes	Yes	No
	Exp.2	20	0	1.2	3.6	8.4	2.4		P value summary	*	***	ns	ns	***
	Exp.3	21	1.2	1.2	0	4.8	0
	Exp.3	22	0	14.4	3.6	4.8	1.2
	Exp.3	23	0	1.2	0	6	1.2
	Exp.3	24	1.2	0	1.2	3.6	1.2
	Exp.3	25	0	2.4	0	8.4	0
	Exp.3	26	0	1.2	1.2	6	1.2		Kruskal-Wallis test
	Exp.3	27	0	2.4	0	9.6	1.2		P value	< 0,0001
	Exp.3	28	0	2.4	1.2	2.4	2.4		Exact or approximate P value?	Gaussian Approximation
	Exp.3	29	1.2	3.6	0	2.4	2.4		P value summary	***
	Exp.3	30	1.2	0	1.2	7.2	0		Do the medians vary signif. (P < 0.05)	Yes
	Exp.3	31	0	2.4	2.4	6	1.2		Number of groups	5
	Exp.3	32	0	2.4	2.4	2.4	0		Kruskal-Wallis statistic	89.41
									Dunn's Multiple Comparison Test	Difference in rank sum	Significant? P < 0,05?	Summary	Adjusted P Value
									MOCtl vs MOp60Kat/1.3 pmol	-47.17	Yes	***	0.0003
									MOCtl vs MOp60Kat/1.3 pmol + mRNAKATNA1	-20.03	No	ns	0.7418
									MOCtl vs MOp60Kat/3.4 pmol	-99.73	Yes	****	<0,0001
									MOCtl vs MOp60Kat/3.4 pmol + mRNA KATNA1	-36.66	Yes	*	0.0109
									MOp60Kat/1.3 pmol vs MOp60Kat/1.3 pmol + mRNAKATNA1	27.14	No	ns	0.1555
									MOp60Kat/1.3 pmol vs MOp60Kat/3.4 pmol	-52.56	Yes	****	<0,0001
									MOp60Kat/1.3 pmol vs MOp60Kat/3.4 pmol + mRNA KATNA1	10.52	No	ns	>0,9999
									MOp60Kat/1.3 pmol + mRNAKATNA1 vs MOp60Kat/3.4 pmol	-79.7	Yes	****	<0,0001
									MOp60Kat/1.3 pmol + mRNAKATNA1 vs MOp60Kat/3.4 pmol + mRNA KATNA1	-16.63	No	ns	>0,9999
									MOp60Kat/3.4 pmol vs MOp60Kat/3.4 pmol + mRNA KATNA1	63.08	Yes	****	<0,0001

## Sheet: Fig.1E
Data pooled from 3 independent experiments
						Statistical analysis
		n=	Emb. with ectopic sorting of sMN axons	Emb. without ectopic sorting of sMN axons		Chi-square
	MOCtl	32	1	31		Chi-square, df	104,2, 4
	MOp60Kat/1.3 pmol	32	3	29		P value	< 0,0001
	MOp60Kat/1.3 pmol + mRNA KATNA1	32	5	27		P value summary	***
	MOp60Kat/3.4 pmol	32	18	14		One- or two-sided	NA
	MOp60Kat/3.4 pmol + mRNA KATNA1	32	7	25		Statistically significant? (alpha<0.05)	Yes
						Data analyzed
						Number of rows	5
						Number of columns	2
						Fisher's exact test	P value
						MOCtl vs MOp60Kat/1.3 pmol	0.0818	ns
						MOCtl vs MOp60Kat/3.4 pmol	P<0,0001	****
						MOCtl vs MOp60Kat/3.4 pmol + mRNA KATNA1	0.0534	ns
						MOp60Kat/3.4 pmol vs MOp60Kat/3.4 pmol + mRNA KATNA1	0.0097	**
						MOp60Kat/1.3 pmol vs MOp60Kat/3.4 pmol	P<0,0001	***

## Sheet: Fig.1G
Data pooled from 3 independent experiments
	Data used for the graphical representation
			Percentage of embryos with…
	n=	Exp. Conditions	0	1	2	>2 dorsal nerve defects		Statistical analysis
	34	+/+	82	18	0	0
	54	+/-	64	24	6	6		P value and statistical significance
	35	-/- Z	19	32	16	33		Test	Chi-square
	44	-/- MZ	15	31	23	31		Chi-square, df	181,4, 12
	34	'-/- MZ+ Katna1 mRNA	63	20	16	1		P value	<0,0001
								P value summary	****
								One- or two-sided	NA
								Statistically significant (P < 0.05)?	Yes
								Data analyzed
								Number of rows	5
	Data used for statistical analysis							Number of columns	4
			Embryos with…
	n=	Exp. Conditions	0	1	2	>2 dorsal nerve defects
	34	+/+	27.88	6.12	0	0		Fisher's exact test	P value
	54	+/-	34.56	12.96	3.24	3.24
	35	-/- Z	6.65	11.2	5.6	11.55		+/+ vs +/-	ns	0.1665
	44	-/- MZ	6.6	13.64	10.12	13.64		+/+ vs -/-Z	<0,0001	****
	34	'-/- MZ+ Katna1 mRNA	21.42	6.8	5.44	0.34		+/+ vs -/-MZ	<0,0001	****
								+/+ 'vs '-/- MZ + KATNA1 mRNA	0.0482	*
								-/- MZ vs '-/- MZ + KATNA1 mRNA	<0,0001	****
								-/- Z vs '-/- MZ	0.6138	ns

## Sheet: Fig.1H
Data pooled from 3 independent experiments
	Nb. of misguided/ split dorsal nerves
	Emb.	+/+	+/-	-/- Z	-/- MZ	-/- MZ+ Katna1 mRNA			+/+	+/-	-/- Z	-/- MZ	-/- MZ+ Katna1 mRNA
	1	0	0	1	1	1		Test for normal distribution
	2	0	0	2	6	0		D'Agostino & Pearson test
	3	0	0	2	3	0		K2	15.61	22.05	3.428	3.836	12.68
	4	0	0	0	0	2		P value	0.0004	<0,0001	0.1802	0.1469	0.0018
	5	1	0	0	1	1		Passed normality test (alpha=0.05)?	No	No	Yes	Yes	No
	6	1	0	4	1	0		P value summary	***	****	ns	ns	**
	7	0	0	1	2	0
	8	0	0	4	2	1		Number of values	34	54	35	44	34
	9	0	1	3	1	0
	10	1	0	1	1	0
	11	0	0	1	0	0
	12	0	0	2	1	0		Dunn's multiple comparisons test	Mean rank diff,	Significant?	Summary	Adjusted P Value
	13	0	0	1	1	0		+/+ vs. +/-	-8.806	No	ns	>0,9999
	14	0	0	1	1	0		+/+ vs. -/- Z	-68.23	Yes	****	<0,0001
	15	1	0	1	3	0		+/+ vs. -/- MZ	-86.39	Yes	****	<0,0001
	16	0	0	2	1	0		+/+ vs. -/- MZ+ Katna1 mRNA	-11.93	No	ns	>0,9999
	17	0	2	0	3	0		+/- vs. -/- Z	-59.43	Yes	****	<0,0001
	18	1	0	5	5	1		+/- vs. -/- MZ	-77.59	Yes	****	<0,0001
	19	0	0	3	7	1		+/- vs. -/- MZ+ Katna1 mRNA	-3.12	No	ns	>0,9999
	20	0	0	0	7	1		-/- Z vs. -/- MZ	-18.16	No	ns	>0,9999
	21	0	1	1	4	0		-/- Z vs. -/- MZ+ Katna1 mRNA	56.31	Yes	***	0.0001
	22	0	2	0	6	0		-/- MZ vs. -/- MZ+ Katna1 mRNA	74.47	Yes	****	<0,0001
	23	0	1	0	2	0
	24	0	0	2	0	0
	25	0	0	2	4	0
	26	0	0	2	4	2
	27	0	1	4	0	0
	28	0	0	1	5	0
	29	0	1	1	2	1
	30	0	0	1	3	2
	31	0	0	1	2	0
	32	0	1	2	1	0
	33	1	0	4	4	0
	34	0	1	0	1	0
	35		0	3	1
	36		0
	37		1
	38		0
	39		0
	40		2
	41		0
	42		2
	43		0
	44		0
	45		0
	46		0
	47		0
	48		0
	49		1
	50		0
	51		0
	52		1
	53		0
	54		0
					5
					0
					3
					3
					2
					4
					3
					2
					3

## Sheet: Fig.1 I
Data pooled from 3 independent experiments
			Data used for graphical representation
				Percentage of embryos with…
		n=	Dorsal nerve defects	0	1	>1 rostral nerve defects			Statistical analysis
		34	+/+	88	12	0
		54	+/-	93	6	2			P value and statistical significance
		35	-/- Z	69	11	20			Test	Chi-square
		44	-/- MZ	81	13	6			Chi-square, df	48,25, 8
		34	-/- MZ + KATNA1 mRNA	85	12	3			P value	<0,0001
									P value summary	****
									One- or two-sided	NA
			Data used for statistical analysis						Statistically significant (P < 0.05)?	Yes
				Embryos with…
		n=	Exp. Conditions	0	1	>1 rostral nerve defects
		34	+/+	29.92	4.08	0			Fisher's exact test	P value
		54	+/-	49.68	3.24	1.08
		35	-/- Z	24.15	3.85	7			+/+ vs +/-	0.4308	ns
		44	-/- MZ	35.64	5.72	2.64			+/+ vs -/-Z	0.0218	*
		34	'-/- MZ+ Katna1 mRNA	28.9	4.08	1.02			+/+ vs -/-MZ	0.2921	ns
									+/+ 'vs '-/- MZ + KATNA1 mRNA	0.6014	ns
									-/- MZ vs '-/- MZ + KATNA1 mRNA	0.7281	ns
									-/- Z vs '-/- MZ	0.2019	ns
