# Supplementary material for: Tubulin glutamylation regulates axon guidance via the selective tuning of microtubule-severing enzymes
Source: EMBO J. 2024 Nov 29;44(1):107–40. doi: 10.1038/s44318-024-00307-x (PMC11695996; doi:10.1038/s44318-024-00307-x)
Supplement: Supplementary file 7 — Source data Fig. 2 [file 44318_2024_307_MOESM7_ESM.zip]

Archive with 2 entries (2 files):
- EMBOJ-2024-116734_sourcedata_Fig 2.xlsx
- __MACOSX/._EMBOJ-2024-116734_sourcedata_Fig 2.xlsx
