# Supplementary material for: Tubulin glutamylation regulates axon guidance via the selective tuning of microtubule-severing enzymes
Source: EMBO J. 2024 Nov 29;44(1):107–40. doi: 10.1038/s44318-024-00307-x (PMC11695996; doi:10.1038/s44318-024-00307-x)
Supplement: Supplementary file 7 — Source data Fig. 2 [file 44318_2024_307_MOESM7_ESM.zip › EMBOJ-2024-116734_sourcedata_Fig 2.xlsx]

## Sheet: Fig.2B
Data pooled from 3 independent experiments
										Statistical analysis
			Mean covered distance (μm)
		Emb.	MOCtl	MOp60Kat/1.3 pmol	MOp60Kat/1.3 pmol + mRNA KATNA1	MOp60Kat/3.4 pmol	MOp60Kat/3.4 pmol + mRNA KATNA1				MOctl	MOp60kat 1,3pmol	MOp60kat 1,3pmol + mRNA KATNA1	MOp60kat 3,4pmol	MOp60kat 3,4pmol + mRNA KATNA1
										Test for normal distribution
		1	9932.18	5305.13	7840.44	4666.23	7307.18			D'Agostino & Pearson test
		2	11338.9	6658.32	10558.5	1562.76	11053.7			K2	14.57	19.34	17.92	43.23	2.608
		3	10605.8	9147.03	6371.13	1823.61	20449.8			P value	0.0007	<0,0001	0.0001	<0,0001	0.2714
		4	13057.4	4974.99	9941.7	2272.14	4061			Passed normality test (alpha=0.05)?	No	No	No	No	Yes
		5	11036.5	1087.22	10788	4024	22053.5			P value summary	***	****	***	****	ns
		6	7671.38	6561.41	12042.3	19313.7	3436.57
		7	10532.3	7555.39	10688.1	12675.5	6987.06			Number of values	48	47	50	45	48
		8	11058.9	7715.08	13765.8	9165.97	21490.9
		9	10121.5	979.181	6126.83	2978.67	17883
		10	10649.6	6913.78	12275.4	6394.3	9008.68			Kruskal-Wallis test
		11	25593.2	2167.84	5532.08	4088.07	22393.4
		12	10805.9	2885.71	12643.1	19968.1	10640			P value	<0,0001
		13	10514.6	6900.65	6172.33	2222	8418.06			Exact or approximate P value?	Approximate
		14	14705.9	5807.75	9967.54	9617.05	14439.8			P value summary	****
		15	15994	11060.1	10497	32808.4	18079.4			Do the medians vary signif. (P < 0.05)?	Yes
		16	11383.4	7468.39	9757.46	3315.93	18223.3			Number of groups	5
		17	8931.38	5812.91	8153.1	9304.22	14421.3			Kruskal-Wallis statistic	102
		18	10374.6	1625.87	9502.49	1243.65	7514.45
		19	13284.6	9900.74	10325.7	11174.5	15542.8			Data summary
		20	12911.2	2237	11536.9	1570.14	19691.5			Number of treatments (columns)	5
		21	12101.7	6929.81	13987.9	8075.91	18483.3			Number of values (total)	238
		22	6745.8	9060.6	15371.4	10416.6	17474.2
		23	9127.48	4870.2	9868.33	6689.95	17879.3			Dunn's multiple comparisons test	Mean rank diff,	Significant?	Summary	Adjusted P Value
		24	7341.73	2521.08	15041.5	2067.18	8985.19			MOctl vs. MOp60kat 1,3pmol	100	Yes	****	<0,0001
		25	7120.74	7551.7	12292	6838.79	12426.8			MOctl vs. MOp60kat 1,3pmol + mRNA KATNA1	11.31	No	ns	>0,9999
		26	14739.5	6206.69	11778.8	3257.39	5275.31			MOctl vs. MOp60kat 3,4pmol	95.72	Yes	****	<0,0001
		27	12110.1	6632.99	10569.7	2700.2	12324.8			MOctl vs. MOp60kat 3,4pmol + mRNA KATNA1	5.583	No	ns	>0,9999
		28	12676.2	3430.47	10714	3334.36	12584.8			MOp60kat 1,3pmol vs. MOp60kat 1,3pmol + mRNA KATNA1	-88.71	Yes	****	<0,0001
		29	9531.36	17033.1	15086.8	6557.69	8373			MOp60kat 1,3pmol vs. MOp60kat 3,4pmol	-4.304	No	ns	>0,9999
		30	14173.7	4711.91	16257.8	3993.28	13012.3			MOp60kat 1,3pmol vs. MOp60kat 3,4pmol + mRNA KATNA1	-94.44	Yes	****	<0,0001
		31	23716.5	3646.91	9565.52	7507.68	11607.5			MOp60kat 1,3pmol + mRNA KATNA1 vs. MOp60kat 3,4pmol	84.41	Yes	****	<0,0001
		32	10235.3	5065.61	18834.2	4053.54	10739			MOp60kat 1,3pmol + mRNA KATNA1 vs. MOp60kat 3,4pmol + mRNA KATNA1	-5.731	No	ns	>0,9999
		33	14549.4	5265.14	13285.1	562.668	9384.42			MOp60kat 3,4pmol vs. MOp60kat 3,4pmol + mRNA KATNA1	-90.14	Yes	****	<0,0001
		34	16676.9	3856.07	9054.38	1315	9367.01
		35	18805.8	2628.62	13884.5	7913.14	12107.8
		36	12419.8	6552.17	10178.3	869.617	7618.75
		37	16986.2	9972.95	17644.7	2651.67	13296.5
		38	16619.5	1478.71	25847.1	4470.03	13270.5
		39	20412.3	4456.03	10918.7	5892.79	7588.18
		40	14618.5	5168.22	12064	4422.17	10495.4
		41	14868.1	16653.4	12294.6	10860	15815
		42	9343.41	2094.64	8771.2	7498.85	6181.64
		43	14507.5	5195.51	12772.8	7252.29	16207.9
		44	16578.7	5916.77	15338	3522.94	15530.1
		45	13050.3	6439.36	15257.5	6301.83	11240.6
		46	11933.1	4231.74	12300.9		10264.8
		47	10659.3	6896.7	17591.6		22658
		48	14962.7		11241.6		10956.1
					15045.9
					9422.52

## Sheet: Fig.2C
Data pooled from 3 independent experiments
									Statistical analysis
			Mean swimming speed (μm.s-1)
		Emb.	MOCtl	MOp60Kat/1.3 pmol	MOp60Kat/1.3 pmol + mRNA KATNA1	MOp60Kat/3.4 pmol	MOp60Kat/3.4 pmol + mRNA KATNA1			MOctl	MOp60kat 1,3pmol	MOp60kat 1,3pmol + mRNA KATNA1	MOp60kat 3,4pmol	MOp60kat 3,4pmol + mRNA KATNA1
		1	100499	9003.86	71626	22220.1	34796.1		Test for normal distribution
		2	42274.1	11986.8	58533.4	7441.71	78954.7		D'Agostino & Pearson test
		3	65693.6	7943.51	56089.7	5210.31	97380.1		K2	9.296	6.765	23.56	42.27	2.551
		4	92828.5	23689.3	45570.1	8114.77	19338.1		P value	0.0096	0.034	<0,0001	<0,0001	0.2793
		5	45272.2	9801.33	51019	11497.1	78762.4		Passed normality test (alpha=0.05)?	No	No	No	No	Yes
		6	68081.1	48665.9	107763	91970.1	12273.5		P value summary	**	*	****	****	ns
		7	67493.7	16828.2	58984.5	30179.7	49907.6
		8	112936	17366.3	45550.1	8729.5	51168.7		Number of values	48	47	50	45	48
		9	48739.4	14473.2	134530	7092.07	85157.1
		10	103925	25072.1	63262.3	22836.8	25739.1
		11	119120	18362.2	64674.2	14600.2	79976.4
		12	134328	12517.3	92032.5	5282.56	50666.5		Kruskal-Wallis test
		13	44356.3	15600.4	72701.9	6348.57	40086		P value	<0,0001
		14	121330	23745.1	84022.3	34346.6	103142		Exact or approximate P value?	Approximate
		15	59355.4	5281.09	123081	1492.56	51655.5		P value summary	****
		16	72901.1	15914.4	49419.1	15790.1	65083.2		Do the medians vary signif. (P < 0.05)?	Yes
		17	104418	24610.6	86171.3	8861.16	68673		Number of groups	5
		18	70800.4	59476.5	53783.6	4441.61	35783.1		Kruskal-Wallis statistic	135.7
		19	44492.4	9974.49	41767.6	39908.8	31720
		20	69083.1	18555.4	76948.8	7476.87	70326.8
		21	118419	16905	30180.8	14421.3	66011.8
		22	31072	22997.7	72654.9	29761.8	62407.7		Dunn's multiple comparisons test
		23	42618.2	15113.3	66434.8	31856.9	85139.6		Data summary
		24	50758.5	24631.1	62827.1	9843.73	42786.6		Number of treatments (columns)	5
		25	47296.1	15157.5	146309	32565.7	88762.5		Number of values (total)	238	Significant?	Summary	Adjusted P Value
		26	53994.8	19023.8	66885.1	11633.5	25120.5		MOctl vs. MOp60kat 1,3pmol	96.46	Yes	****	<0,0001
		27	50503.9	32668	44869.1	7714.87	88034.1		MOctl vs. MOp60kat 1,3pmol + mRNA KATNA1	-12.47	No	ns	>0,9999
		28	62177.9	17767.8	56003.2	15877.9	35956.5		MOctl vs. MOp60kat 3,4pmol	109.3	Yes	****	<0,0001
		29	52555	3106.36	75417.9	31227.1	39871.4		MOctl vs. MOp60kat 3,4pmol + mRNA KATNA1	3.479	No	ns	>0,9999
		30	36530.4	46867.2	45508.1	11409.4	61963.4		MOp60kat 1,3pmol vs. MOp60kat 1,3pmol + mRNA KATNA1	-108.9	Yes	****	<0,0001
		31	30092.3	35978	71012.1	35750.9	82910.8		MOp60kat 1,3pmol vs. MOp60kat 3,4pmol	12.81	No	ns	>0,9999
		32	52661.6	36738.5	62771.6	19302.5	76707.3		MOp60kat 1,3pmol vs. MOp60kat 3,4pmol + mRNA KATNA1	-92.98	Yes	****	<0,0001
		33	48197.6	6994.15	43058.5	2679.37	67031.6		MOp60kat 1,3pmol + mRNA KATNA1 vs. MOp60kat 3,4pmol	121.7	Yes	****	<0,0001
		34	30427.4	32922.8	34600.2	4696.42	44604.8		MOp60kat 1,3pmol + mRNA KATNA1 vs. MOp60kat 3,4pmol + mRNA KATNA1	15.95	No	ns	>0,9999
		35	45702.2	7742.3	60789.6	8695.76	86484		MOp60kat 3,4pmol vs. MOp60kat 3,4pmol + mRNA KATNA1	-105.8	Yes	****	<0,0001
		36	51456.5	13741.5	43763	2070.52	54419.6
		37	50069.6	19716.1	87681.6	9470.25	63316.5
		38	70028.3	27656	39514.8	15964.4	63193.1
		39	45697	39500.4	60205.5	28060.9	108402
		40	40654.9	35563.8	44088.1	15793.5	49978
		41	42530.4	20760.4	47464.5	38785.7	32275.4
		42	49402.7	5806.67	60692.8	26781.6	29436.4
		43	18978	35359.8	46464.1	34534.7	46308.2
		44	26349.3	7989.28	58236.5	8387.96	55464.8
		45	57627.1	32999.1	45250	22506.5	40144.8
		46	48184.3	43145.7	39646.3		29328.1
		47	26078.5	23191.4	54937.4		64737
		48	52441		66608.8		22172
					74081.4
					70488

## Sheet: Fig.2E
Data pooled from 3 independent experiments
						Statistical analysis	+/+	-/- MZ	-/- MZ+ Katna1 mRNA
	Mean covered distance (μm)
	Emb.	+/+	-/- MZ	-/- MZ+ Katna1 mRNA		Test for normal distribution
						D'Agostino & Pearson test
	1	6902.86	3232.24	25640.3		K2	32.81	2.836	51.43
	2	12867.2	9984.47	16220.8		P value	<0,0001	0.2422	<0,0001
	3	6909.98	1650.95	7721		Passed normality test (alpha=0.05)?	No	Yes	No
	4	13157.5	3530.57	13863.3		P value summary	****	ns	****
	5	16453.4	0	17204.5
	6	8569.13	5738.17	6383.66		Number of values	65	74	75
	7	14997.9	2217.09	9184.52
	8	3767.88	16581.9	7530.25
	9	14488.7	1645.59	19669.7
	10	11786.6	0	11055.1		Kruskal-Wallis test
	11	17393	13522.1	10619.7		P value	0.0002
	12	10422.8	6463.64	12716.7		Exact or approximate P value?	Approximate
	13	11492.3	12917.8	14092.3		P value summary	***
	14	10507.8	7275.41	9560.41		Do the medians vary signif. (P < 0.05)?	Yes
	15	7264.54	0	11508.7		Number of groups	3
	16	9513.34	7182.36	11390.3		Kruskal-Wallis statistic	17.42
	17	8687.49	14947.5	27080.3
	18	21443.1	8547.26	7127.62		Data summary
	19	12975.6	7035.46	12076.1		Number of treatments (columns)	3
	20	27789	9725.82	15188.9		Number of values (total)	214
	21	10266.5	3860.35	22752.4
	22	11268	14511.7	10146.2
	23	11257.3	8729.04	12886.5		Number of families	1
	24	16288.1	6139.2	15102.3		Number of comparisons per family	3
	25	5923.79	12910.3	15331.3		Alpha	0.05
	26	7510.25	17101.8	12408.2
	27	5131.22	13735.2	14680.6		Dunn's multiple comparisons test	Mean rank diff,	Significant?	Summary	Adjusted P Value
	28	12768.8	1593.51	18678.9		+/+ vs. -/- MZ	28.74	Yes	*	0.019
	29	17927	11433.6	7587.95		+/+ vs. -/- MZ+ Katna1 mRNA	-12.71	No	ns	0.6775
	30	12648.2	7852.66	5218.99		-/- MZ vs. -/- MZ+ Katna1 mRNA	-41.45	Yes	***	0.0001
	31	23309.6	7247.5	20834.1
	32	7676.51	8087.16	8915.94
	33	8864.73	6554.54	5927.29
	34	8689.4	0	4893.47
	35	11933.6	18116.6	2089.69
	36	11716	592.548	9677.05
	37	11834.4	4847.8	23399.5
	38	8772.97	7647.68	7865.54
	39	11248.9	8907.5	11076.7
	40	10258.7	6491	13479.4
	41	10546.6	4279.99	12975.7
	42	10298.8	18897.2	12382.2
	43	7904.47	9635.49	8635.62
	44	9866.32	7215.77	14352.6
	45	16504.9	13825.5	7900.49
	46	33706.1	11121.2	12270.9
	47	21693.8	6264.69	14338.5
	48	9183.45	5441.73	15971
	49	6418.65	15163	12968.2
	50	9864.2	8814.44	18191.2
	51	10054.4	14174.3	11052.4
	52	6990.85	8951.63	34104.7
	53	9036.14	9880.42	16018.2
	54	20620.5	3214.53	13228.2
	55	12060.7	16478.7	13258.4
	56	5186.08	9766.21	13795.3
	57	32295.8	12006.5	17572.9
	58	8139.21	6890.65	6921.82
	59	10847.1	9633.49	13440.7
	60	15171.3	17887.8	7048.24
	61	9957.58	26121.4	11288.5
	62	15279.8	13596.8	3207.97
	63	12182	9038.46	9157.81
	64	14838.5	21771.1	8374.01
	65	11435.2	14081.3	7175.25
	66		9414.77	15377.6
	67		11812	13842.2
	68		9970.69	12429.9
	69		13433.7	13738.2
	70		6973.17	14352.4
	71		4923.79	36141.6
	72		4480.14	13937.1
	73		18994.2	8805.43
	74		18854	49738.3
	75			26916.5

## Sheet: Fig.2F
Data pooled from 3 independent experiments
						Statistical analysis
	Mean swimming speed (μm.s-1)
	Emb.	+/+	-/- MZ	-/- MZ+ Katna1 mRNA
	1	40016.6	18971.9	67588.3		Test for normal distribution	+/+	-/- MZ	-/- MZ+ Katna1 mRNA
	2	37296.2	9156.96	28894.2		D'Agostino & Pearson test
	3	50072.3	9690.34	67894.4		K2	15.31	10.68	3.903
	4	76275.2	6094.97	11311.1		P value	0.0005	0.0048	0.1421
	5	59613.8	5931.85	81237.4		Passed normality test (alpha=0.05)?	No	No	Yes
	6	82793.6	15309.3	56009.2		P value summary	***	**	ns
	7	48302.3	10844.5	31173
	8	21842.8	15698.1	53820.4		Number of values	65	74	79
	9	69993.7	911.215	44126.6
	10	68328	19014.7	21344.9
	11	84024	20886.5	46272.6
	12	151056	11855.9	51858.7		Kruskal-Wallis test
	13	83277.4	34464.6	28661.1		P value	<0,0001
	14	76143.1	23724.2	82579.4		Exact or approximate P value?	Approximate
	15	26320.8	9849.07	23343		P value summary	****
	16	39392.7	9164.64	67439.7		Do the medians vary signif. (P < 0.05)?	Yes
	17	31476.4	12185.4	47675.7		Number of groups	3
	18	62153.9	11402	36065.5		Kruskal-Wallis statistic	106.8
	19	53729.4	18770.5	18985.1
	20	100685	40775.9	58970.9		Data summary
	21	42511.3	6664.29	40457		Number of treatments (columns)	3
	22	81652.4	10643.2	55552.8		Number of values (total)	218
	23	23307.1	9149.23	16515.5
	24	67445.5	11260.8	53938.4
	25	42926	8811.36	26028.8		Number of families	1
	26	24187.6	45627.4	26423.5		Number of comparisons per family	3
	27	24788.5	16123.9	60592.4		Alpha	0.05
	28	92527.3	7794.35	39103.1
	29	64952.9	10824.2	32193.1		Dunn's multiple comparisons test	Mean rank diff,	Significant?	Summary	Adjusted P Value
	30	61102.5	19204.9	74107.8		+/+ vs. -/- MZ	110.8	Yes	****	<0,0001
	31	112607	42539.7	30582.8		+/+ vs. -/- MZ+ Katna1 mRNA	55.8	Yes	****	<0,0001
	32	55626.9	23734.1	33912.7		-/- MZ vs. -/- MZ+ Katna1 mRNA	-54.96	Yes	****	<0,0001
	33	85649.6	13740.1	52246.6
	34	35980.9	31123.2	12404.8
	35	86475.2	25318.2	8961.02
	36	67919.1	2898.33	3401.5
	37	114342	14227.2	47255.5
	38	127144	14962.9	68559.4
	39	65210.8	15377.4	25606.3
	40	74338.3	19049.7	29503.8
	41	43671.1	20934.7	39493.9
	42	99504.9	50417.4	29244.7
	43	76371.7	31420.1	32981.2
	44	95326.7	8470.68	15813.7
	45	47840.4	17641.2	70087.2
	46	54277.1	21758.8	21043.7
	47	157201	4969.06	44941.3
	48	53237.4	12284.8	38191.9
	49	93023.9	34230.8	24307
	50	47653.1	36955	46794.3
	51	58286.3	31998.8	63326.8
	52	202633	43785.2	76141.9
	53	65479.3	20712.1	46261.3
	54	66410.5	11792.4	0
	55	58264.4	40301.2	20392.9
	56	75160.5	28661.7	36101.9
	57	117014	50337.6	21532.1
	58	117960	16852.1	14940.9
	59	157204	21747.9	50524.4
	60	109937	34997.9	39606
	61	96208.5	8424.25	18436.9
	62	147631	17349.4	56258.2
	63	176551	22104.9	18773.6
	64	53762.6	22032.2	16537.4
	65	55242.7	29518.3	13427.4
	66		8372.82	26831.9
	67		31514.3	81784.8
	68		58523.6	35192.7
	69		23191.1	70077.1
	70		34107.9	32182.6
	71		18062.8	45063.3
	72		7734.25	91047.5
	73		13272.3	36592.9
	74		25151.1	70086.4
	75			34159.1
	76			58335.9
	77			15176.2
	78			34697.8
	79			28165.8
