# Supplementary material for: Tubulin glutamylation regulates axon guidance via the selective tuning of microtubule-severing enzymes
Source: EMBO J. 2024 Nov 29;44(1):107–40. doi: 10.1038/s44318-024-00307-x (PMC11695996; doi:10.1038/s44318-024-00307-x)
Supplement: Supplementary file 8 — Source data Fig. 3 [file 44318_2024_307_MOESM8_ESM.zip]

Archive with 22 entries (21 files):
- EMBOJ-2024-116734_sourcedata_Fig 3/
- __MACOSX/._EMBOJ-2024-116734_sourcedata_Fig 3
- EMBOJ-2024-116734_sourcedata_Fig 3/Fig3_panelA_MOctl_sMN_zn5GFP.tif
- __MACOSX/EMBOJ-2024-116734_sourcedata_Fig 3/._Fig3_panelA_MOctl_sMN_zn5GFP.tif
- EMBOJ-2024-116734_sourcedata_Fig 3/Fig3_panelD_KATNA1mRNA_sMN_zn5GFP.tif
- __MACOSX/EMBOJ-2024-116734_sourcedata_Fig 3/._Fig3_panelD_KATNA1mRNA_sMN_zn5GFP.tif
- EMBOJ-2024-116734_sourcedata_Fig 3/Fig3_panelD_MOctl_sMN_zn5GFP.tif
- __MACOSX/EMBOJ-2024-116734_sourcedata_Fig 3/._Fig3_panelD_MOctl_sMN_zn5GFP.tif
- EMBOJ-2024-116734_sourcedata_Fig 3/Fig3_panelA_MOKat1.3andSPASTmRNA_sMNdorsal_zn5GFP.tif
- __MACOSX/EMBOJ-2024-116734_sourcedata_Fig 3/._Fig3_panelA_MOKat1.3andSPASTmRNA_sMNdorsal_zn5GFP.tif
- EMBOJ-2024-116734_sourcedata_Fig 3/Fig3_panelD_MOSPAST_sMN_zn5GFP.tif
- __MACOSX/EMBOJ-2024-116734_sourcedata_Fig 3/._Fig3_panelD_MOSPAST_sMN_zn5GFP.tif
- EMBOJ-2024-116734_sourcedata_Fig 3/Fig3_panelA_MOKat1.3_sMNdorsal_zn5GFP.tif
- __MACOSX/EMBOJ-2024-116734_sourcedata_Fig 3/._Fig3_panelA_MOKat1.3_sMNdorsal_zn5GFP.tif
- EMBOJ-2024-116734_sourcedata_Fig 3/Fig3_panelA_MOKat1.3 and SPASTmRNA_sMNrostral_zn5GFP.tif
- __MACOSX/EMBOJ-2024-116734_sourcedata_Fig 3/._Fig3_panelA_MOKat1.3 and SPASTmRNA_sMNrostral_zn5GFP.tif
- EMBOJ-2024-116734_sourcedata_Fig 3/Fig3_panelA_MOKat1.3_sMNrostral_zn5GFP_LV.tif
- __MACOSX/EMBOJ-2024-116734_sourcedata_Fig 3/._Fig3_panelA_MOKat1.3_sMNrostral_zn5GFP_LV.tif
- EMBOJ-2024-116734_sourcedata_Fig 3/Fig3_panelD_MOSPASTandKATNA1mRNA_sMN_zn5GFP.tif
- __MACOSX/EMBOJ-2024-116734_sourcedata_Fig 3/._Fig3_panelD_MOSPASTandKATNA1mRNA_sMN_zn5GFP.tif
- EMBOJ-2024-116734_sourcedata_Fig 3/EMBOJ-2024-116734R1-Figure3_Numerical_source_data-sd.xlsx
- __MACOSX/EMBOJ-2024-116734_sourcedata_Fig 3/._EMBOJ-2024-116734R1-Figure3_Numerical_source_data-sd.xlsx
