# Supplementary material for: Tubulin glutamylation regulates axon guidance via the selective tuning of microtubule-severing enzymes
Source: EMBO J. 2024 Nov 29;44(1):107–40. doi: 10.1038/s44318-024-00307-x (PMC11695996; doi:10.1038/s44318-024-00307-x)
Supplement: Supplementary file 8 — Source data Fig. 3 [file 44318_2024_307_MOESM8_ESM.zip › EMBOJ-2024-116734_sourcedata_Fig 3/EMBOJ-2024-116734R1-Figure3_Numerical_source_data-sd.xlsx]

## Sheet: Fig3.B
Data pooled from 3 independent experiments
					Nb. of misguided /split dorsal projections						Ctl	spast mRNA	MOp60Kat/1.3 pmol	MOp60Kat/1.3 pmol+ spast mRNA
			Exp.	Emb. n°	Ctl	spast mRNA	MOp60Kat/1.3 pmol	MOp60Kat/1.3 pmol+ spast mRNA		Test for normal distribution
			Exp. 1	1	1.2	0	5.3	5.6		D'Agostino & Pearson test
			Exp. 1	2	0	1.4	6.5	7.2		K2	3.35	38.42	1.147	1.08
			Exp. 1	3	0	0	2.4	3.6		P value	0.1873	<0,0001	0.5637	0.5827
			Exp. 1	4	0	0	7.3	4.9		Passed normality test (alpha=0.05)?	Yes	No	Yes	Yes
			Exp.2	5	0	0	6.2	7.6		P value summary	ns	****	ns	ns
			Exp.2	6	0	0	2.7	2.8
			Exp.2	7	1.2	0	8.6	6.2		Number of values	10	14	10	10
			Exp.3	8	1.2	0	8.1	3.9
			Exp.3	9	0	0	4.8	6.8
			Exp.3	10	0	0	3.6	4.7
			Exp.3	11		0				Kruskal Walis Multiple comparaison test
			Exp.3	12		0				Number of families	1
			Exp.3	13		0				Number of comparisons per family	6
			Exp.3	14		0				Alpha	0.05
										Dunn's multiple comparisons test	Mean rank diff,	Significant?	Summary	Adjusted P Value
										Ctl vs. spast mRNA	2.486	No	ns	>0,9999
										Ctl vs. MOp60Kat/1.3 pmol	-20.85	Yes	***	0.0008
										Ctl vs. MOp60Kat/1.3 pmol+ spast mRNA	-20.25	Yes	**	0.0013
										spast mRNA vs. MOp60Kat/1.3 pmol	-23.34	Yes	****	<0,0001
										spast mRNA vs. MOp60Kat/1.3 pmol+ spast mRNA	-22.74	Yes	****	<0,0001
										MOp60Kat/1.3 pmol vs. MOp60Kat/1.3 pmol+ spast mRNA	0.6	No	ns	>0,9999

## Sheet: Fig.3C
Data pooled from 3 independent experiments
			Nb. of misguided rostral projections
	Exp.	Emb. n°	Ctl	spast mRNA	MOp60Kat/1.3 pmol	MOp60Kat/1.3 pmol+ spast mRNA
	Exp. 1	1	0	1	3.6	4.8		Test for normal distribution	Ctl	spast mRNA	MOp60Kat/1.3 pmol	MOp60Kat/1.3 pmol+ spast mRNA
	Exp. 1	2	0	0	2.4	1.2		D'Agostino & Pearson test
	Exp. 1	3	0	0	1.2	1.2		K2	9.711	16.49	0.6128	1.565
	Exp. 1	4	1.2	0	2.4	2.4		P value	0.0078	0.0003	0.7361	0.4572
	Exp.2	5	0	0	0	1.2		Passed normality test (alpha=0.05)?	No	No	Yes	Yes
	Exp.2	6	0	0	2.4	2.4		P value summary	**	***	ns	ns
	Exp.2	7	1.2	0	1.2	2.4
	Exp.3	8	0	0	0	0		Number of values	11	14	11	11
	Exp.3	9	0	0	2.4	2.4
	Exp.3	10	0	0	2.4	1.2
	Exp.3	11	0	0	3.6	3.6
	Exp.3	12		0				Kruskal Walis Multiple comparaison test
	Exp.3	13		1				Number of families	1
	Exp.3	14		0				Number of comparisons per family	6
								Alpha	0.05
								Dunn's multiple comparisons test	Mean rank diff,	Significant?	Summary	Adjusted P Value
								Ctl vs. spast mRNA	1.416	No	ns	>0,9999
								Ctl vs. MOp60Kat/1.3 pmol	-17.95	Yes	**	0.0054
								Ctl vs. MOp60Kat/1.3 pmol+ spast mRNA	-19	Yes	**	0.0026
								spast mRNA vs. MOp60Kat/1.3 pmol	-19.37	Yes	***	0.0009
								spast mRNA vs. MOp60Kat/1.3 pmol+ spast mRNA	-20.42	Yes	***	0.0004
								MOKat vs. MOp60Kat/1.3 pmol + spast mRNA	-1.045	No	ns	>0,9999

## Sheet: Fig.3E
Data pooled from 3 independent experiments
			Nb. of abnormal rostral projections
	Experiment	Emb n°	MoCtl	MoCtl + katna1 mRNA	MOSpast	MOSpast+katna1 mRNA
	Exp. 1	1	0	1.2	10.8	10.8			MoCtl	MoCtl + katna1 mRNA	MOSpast	MOSpast +katna1 mRNA
	Exp. 1	2	1.44	0	4.8	9.6		Test for normal distribution
	Exp. 1	3	0	0	4.8	9.6		D'Agostino & Pearson test
	Exp. 1	4	0	1.2	6	6		K2	70.2	14.2	2.09	3.184
	Exp. 1	5	0	0	13.2	9.6		P value	<0,0001	0.0008	0.3517	0.2035
	Exp. 1	6	0	1.2	9.6	8.4		Passed normality test (alpha=0.05)?	No	No	Yes	Yes
	Exp. 1	7	0	0	8.4	7.2		P value summary	****	***	ns	ns
	Exp. 1	8	0	0	6	10.8
	Exp. 1	9	0	0	15.6	2.4		Number of values	29	32	29	29
	Exp. 1	10	0	0	19.2	0
	Exp. 2	11	0	0	14.4	13.2
	Exp. 2	12	0	2.4	16.8	8.4
	Exp. 2	13	0	0	12	1.2		Kruskal Walis Multiple comparaison test
	Exp. 2	14	0	0	6	13.2		Number of families	1
	Exp. 2	15	0	1.2	12	15.6		Number of comparisons per family	6
	Exp. 2	16	0	0	3.6	0		Alpha	0.05
	Exp. 2	17	0	1.2	13.2	13.2
	Exp. 2	18	0	0	8.4	12		Dunn's multiple comparisons test	Mean rank diff,	Significant?	Summary	Adjusted P Value
	Exp. 2	19	0	0	2.4	10.8		MoCtl vs. MoCtl + katna1 mRNA	-7.809	No	ns	>0,9999
	Exp. 2	20	0	0	14.4	7.2		MoCtl vs. MOSpast	-64.66	Yes	****	<0,0001
	Exp.3	21	0	0	14.4	12		MoCtl vs. MOSpast+katna1 mRNA	-57.19	Yes	****	<0,0001
	Exp.3	22	0	2.4	12	15.6		MoCtl + katna1 mRNA vs. MOSpast	-56.85	Yes	****	<0,0001
	Exp.3	23	0	0	15.6	10.8		MoCtl + katna1 mRNA vs.MOSpast+katna1 mRNA	-49.38	Yes	****	<0,0001
	Exp.3	24	0	0	16.8	7.2		MOSpast vs. MOSpast+katna1 mRNA	7.466	No	ns	>0,9999
	Exp.3	25	0	0	14.4	15.6
	Exp.3	26	0	0	13.2	15.6
	Exp.3	27	0	0	10.8	10.8
	Exp.3	28	0	0	12	13.2
	Exp.3	29	0	0	7.2	8.4
	Exp.3	30		1.2
	Exp.3	31		0
	Exp.3	32		1.2

## Sheet: Fig.3F
Data pooled from 3 independent experiments								Statistical analysis
			Nb. of missing dorsal projections						MoCtl	MoCtl + katna1 mRNA	MOSpast	MOSpast+katna1 mRNA
		Emb. n°	MoCtl	MoCtl + katna1 mRNA	MOSpast	MOSpast+katna1 mRNA		Test for normal distribution
		1	0	0	3.6	12		D'Agostino & Pearson test
		2	0	0	0	9.6		K2	46.02	41.07	6.329	5.153
		3	0	0	1.2	1.2		P value	<0,0001	<0,0001	0.0422	0.076
		4	0	0	2.4	1.2		Passed normality test (alpha=0.05)?	No	No	No	Yes
		5	1.2	0	2.4	4.8		P value summary	****	****	*	ns
		6	0	0	6	4.8
		7	0	1.2	4.8	1.2		Number of values	29	32	30	29
		8	0	1.2	8.4	6
		9	0	0	3.6	3.6
		10	0	0	3.6	1.2
		11	0	0	6	12		Kruskal Walis Multiple comparaison test
		12	0	0	8.4	1.2		Number of families	1
		13	0	0	15.6	1.2		Number of comparisons per family	6
		14	0	1.2	1.2	6		Alpha	0.05
		15	0	0	15.6	19.2
		16	0	0	3.6	0		Dunn's multiple comparisons test	Mean rank diff,	Significant?	Summary	Adjusted P Value
		17	0	0	3.6	15.6		MoCtl vs. MoCtl + katna1 mRNA	-2.242	No	ns	>0,9999
		18	0	0	6	7.2		MoCtl vs. MOSpast	-58.65	Yes	****	<0,0001
		19	0	0	2.4	13.2		MoCtl vs. MOspATG+katna1 mRNA	-57.21	Yes	****	<0,0001
		20	0	0	9.6	2.4		MoCtl + katna1 mRNA vs. MOMOSpast	-56.41	Yes	****	<0,0001
		21	1.2	0	7.2	13.2		MoCtl + katna1 mRNA vs. MOMOSpast+katna1 mRNA	-54.96	Yes	****	<0,0001
		22	0	0	15.6	12		MOMOSpast vs. MOMOSpast+katna1 mRNA	1.446	No	ns	>0,9999
		23	0	0	19.2	7.2
		24	0	2.4	15.6	7.2
		25	0	0	13.2	15.6
		26	0	0	14.4	19.2
		27	0	0	13.2	8.4
		28	0	0	19.2	15.6
		29	0	0	8.4	15.6
		30		0	15.6
		31		0
		32		0
