# Supplementary material for: Tubulin glutamylation regulates axon guidance via the selective tuning of microtubule-severing enzymes
Source: EMBO J. 2024 Nov 29;44(1):107–40. doi: 10.1038/s44318-024-00307-x (PMC11695996; doi:10.1038/s44318-024-00307-x)
Supplement: Supplementary file 9 — Source data Fig. 4 [file 44318_2024_307_MOESM9_ESM.zip]

Archive with 42 entries (41 files):
- EMBOJ-2024-116734_sourcedata_Fig 4/
- __MACOSX/._EMBOJ-2024-116734_sourcedata_Fig 4
- EMBOJ-2024-116734_sourcedata_Fig 4/Fig.4D_MOTTLL6_smnzn5GFP.tif
- __MACOSX/EMBOJ-2024-116734_sourcedata_Fig 4/._Fig.4D_MOTTLL6_smnzn5GFP.tif
- EMBOJ-2024-116734_sourcedata_Fig 4/Fig.4A_GT335_72hpf.tif
- __MACOSX/EMBOJ-2024-116734_sourcedata_Fig 4/._Fig.4A_GT335_72hpf.tif
- EMBOJ-2024-116734_sourcedata_Fig 4/Fig4.D_MOCTL_smnzn5GFP.tif
- __MACOSX/EMBOJ-2024-116734_sourcedata_Fig 4/._Fig4.D_MOCTL_smnzn5GFP.tif
- EMBOJ-2024-116734_sourcedata_Fig 4/Fig4.DMOTTLL11.tif
- __MACOSX/EMBOJ-2024-116734_sourcedata_Fig 4/._Fig4.DMOTTLL11.tif
- EMBOJ-2024-116734_sourcedata_Fig 4/Fig4.B_MOCTL_polyE.tif
- __MACOSX/EMBOJ-2024-116734_sourcedata_Fig 4/._Fig4.B_MOCTL_polyE.tif
- EMBOJ-2024-116734_sourcedata_Fig 4/Fig.4D_MOTTLL6_smnsorting_GFP.tif
- __MACOSX/EMBOJ-2024-116734_sourcedata_Fig 4/._Fig.4D_MOTTLL6_smnsorting_GFP.tif
- EMBOJ-2024-116734_sourcedata_Fig 4/Fig.4A_polyE_26hpf.tif
- __MACOSX/EMBOJ-2024-116734_sourcedata_Fig 4/._Fig.4A_polyE_26hpf.tif
- EMBOJ-2024-116734_sourcedata_Fig 4/Fig4.B_MOTTLL6_polyEGFP.tif
- __MACOSX/EMBOJ-2024-116734_sourcedata_Fig 4/._Fig4.B_MOTTLL6_polyEGFP.tif
- EMBOJ-2024-116734_sourcedata_Fig 4/Fig4.B_MOCTL_polyEGFP.tif
- __MACOSX/EMBOJ-2024-116734_sourcedata_Fig 4/._Fig4.B_MOCTL_polyEGFP.tif
- EMBOJ-2024-116734_sourcedata_Fig 4/Fig.4D_MOCTL_smnsorting_GFP.tif
- __MACOSX/EMBOJ-2024-116734_sourcedata_Fig 4/._Fig.4D_MOCTL_smnsorting_GFP.tif
- EMBOJ-2024-116734_sourcedata_Fig 4/Fig4.D_MOCTL.tif
- __MACOSX/EMBOJ-2024-116734_sourcedata_Fig 4/._Fig4.D_MOCTL.tif
- EMBOJ-2024-116734_sourcedata_Fig 4/Fig.4A_GT335_26hpf.tif
- __MACOSX/EMBOJ-2024-116734_sourcedata_Fig 4/._Fig.4A_GT335_26hpf.tif
- EMBOJ-2024-116734_sourcedata_Fig 4/Fig.4D_MOTTLL11_smnsorting_GFP.tif
- __MACOSX/EMBOJ-2024-116734_sourcedata_Fig 4/._Fig.4D_MOTTLL11_smnsorting_GFP.tif
- EMBOJ-2024-116734_sourcedata_Fig 4/Fig.4A_polyE_72hpf.tif
- __MACOSX/EMBOJ-2024-116734_sourcedata_Fig 4/._Fig.4A_polyE_72hpf.tif
- EMBOJ-2024-116734_sourcedata_Fig 4/Fig.4D_MOTTLL11smnzn5GFP.tif
- __MACOSX/EMBOJ-2024-116734_sourcedata_Fig 4/._Fig.4D_MOTTLL11smnzn5GFP.tif
- EMBOJ-2024-116734_sourcedata_Fig 4/Fig4.B_MOTTLL11_polyE.tif
- __MACOSX/EMBOJ-2024-116734_sourcedata_Fig 4/._Fig4.B_MOTTLL11_polyE.tif
- EMBOJ-2024-116734_sourcedata_Fig 4/Fig4.B_MOTTLL6_polyE.tif
- __MACOSX/EMBOJ-2024-116734_sourcedata_Fig 4/._Fig4.B_MOTTLL6_polyE.tif
- EMBOJ-2024-116734_sourcedata_Fig 4/EMBOJ-2024-116734R1-Figure4_Numerical_source_data-sd.xlsx
- __MACOSX/EMBOJ-2024-116734_sourcedata_Fig 4/._EMBOJ-2024-116734R1-Figure4_Numerical_source_data-sd.xlsx
- EMBOJ-2024-116734_sourcedata_Fig 4/Fig4.D_MOTTLL6.tif
- __MACOSX/EMBOJ-2024-116734_sourcedata_Fig 4/._Fig4.D_MOTTLL6.tif
- EMBOJ-2024-116734_sourcedata_Fig 4/Fig4.B_MOTTLL11_polyEGFP.tif
- __MACOSX/EMBOJ-2024-116734_sourcedata_Fig 4/._Fig4.B_MOTTLL11_polyEGFP.tif
