# Supplementary material for: Tubulin glutamylation regulates axon guidance via the selective tuning of microtubule-severing enzymes
Source: EMBO J. 2024 Nov 29;44(1):107–40. doi: 10.1038/s44318-024-00307-x (PMC11695996; doi:10.1038/s44318-024-00307-x)
Supplement: Supplementary file 9 — Source data Fig. 4 [file 44318_2024_307_MOESM9_ESM.zip › EMBOJ-2024-116734_sourcedata_Fig 4/EMBOJ-2024-116734R1-Figure4_Numerical_source_data-sd.xlsx]

## Sheet: Fig.4C
Data pooled from 2 independent experiments
								Statistical analysis
		Mean polyE Fluo. Intensity/axon
	Emb.	MOCTL	Emb.	MOTTLL6	Emb.	MOTTLL11			MOCTL	MOTTLL6	MOTTLL11
	1	966.741	1	488.505	1	193.065		Test for normal distribution
	1	865.755	1	301.953	1	273.989		D'Agostino & Pearson test
	1	846.009	1	311.756	1	313.644		K2	6.313	11.97	8.546
	1	701.776	1	226.782	1	332.483		P value	0.0426	0.0025	0.0139
	1	910.289	1	353.568	1	616.173		Passed normality test (alpha=0.05)?	No	No	No
	1	779.989	1	286.412	1	117.098		P value summary	*	**	*
	1	447.158	1	457.9	1	198.652
	1	390.66	1	364.62	1	142.163		Number of values	120	74	68
	1	536.587	1	186.567	2	457.792
	1	247.2	1	286.101	2	482.405
	1	577.61	1	275.623	2	416.86
	1	303.163	1	452.969	2	713.144		Kruskal-Wallis test
	2	1683.37	2	235.31	2	472.247		P value	<0,0001
	2	1635.22	2	142.621	2	486.876		Exact or approximate P value?	Approximate
	2	1440.55	2	85.053	2	533.034		P value summary	****
	2	1363.09	2	138.23	2	273.569		Do the medians vary signif. (P < 0.05)?	Yes
	2	2038.87	2	95.7009	2	1175.87		Number of groups	3
	2	1058.19	2	66.4101	2	759.285		Kruskal-Wallis statistic	96.46
	2	1322.86	2	208.72	2	322.145
	2	1060.17	2	118.902	2	309.219		Data summary
	2	612.669	2	60.6482	3	723.629		Number of treatments (columns)	3
	2	993.424	2	130.54	3	209.21		Number of values (total)	262
	2	1745.99	3	623.303	3	501.022
	2	998.666	3	469.498	3	422.926
	3	349.636	3	303.488	3	471.68		Number of families	1
	3	478.262	3	787.727	3	190.564		Number of comparisons per family	3
	3	478.989	3	407.375	3	551.258		Alpha	0.05
	3	666.029	3	295.728	3	352.443
	3	255.849	3	639.569	3	462.728		Dunn's multiple comparisons test	Mean rank diff,	Significant?	Summary	Adjusted P Value
	3	232.211	3	924.628	3	224.402		MOCTL vs. MOTTLL6	106.7	Yes	****	<0,0001
	3	173.031	3	896.472	3	267.101		MOCTL vs. MOTTLL11	66.33	Yes	****	<0,0001
	3	285.612	3	528.072	3	363.671		MOTTLL6 vs. MOTTLL11	-40.34	Yes	**	0.0046
	3	359.535	3	652.75	4	507.917
	3	200.889	3	415.718	4	651.045
	3	165.314	4	403.888	4	375.214
	3	106.824	4	648.015	4	358.14
	4	1164.77	4	245.408	4	322.611
	4	1059	4	676.119	4	194.332
	4	1574.49	4	149.728	4	467.103
	4	1363.72	4	273.224	4	776.557
	4	1270.13	4	542.025	4	716.786
	4	963.914	4	631.053	4	478.362
	4	1287.3	4	466.8	4	265.69
	4	1031.32	4	483.023	4	316.377
	4	1800.5	4	931.912	5	535.299
	4	1008.83	4	811.374	5	379.324
	4	925.694	5	500.984	5	732.206
	4	1388.17	5	284.244	5	629.046
	5	1276.71	5	358.291	5	412.706
	5	1200.16	5	324.016	5	301.303
	5	588.867	5	100.255	5	282.76
	5	680.007	5	80.7482	5	604.793
	5	718.469	5	319.745	5	594.98
	5	1006.21	5	321.641	5	457.614
	5	772.71	5	162.482	5	586.987
	5	642.291	5	108.756	5	255.351
	5	371.887	5	260.662	6	443.959
	5	400.513	5	107.608	6	524.553
	5	653.886	6	254.306	6	786.753
	5	430.588	6	255.947	6	944.282
	6	1183.58	6	113.215	6	578.695
	6	868.601	6	338.854	6	524.348
	6	572.61	6	229.142	6	1002.26
	6	795.563	6	303.313	6	926.97
	6	1221.23	6	175.764	6	595.47
	6	742.517	6	358.748	6	548.397
	6	1091.2	6	213.323	6	994.937
	6	872.705	6	231.973	6	593.148
	6	501.485	6	294.875
	6	554.322	6	175.627
	6	631.817	7	124.38
	6	479.932	7	87.7562
	7	775.972	7	63.6274
	7	1046.06	7	12.5386
	7	760.971
	7	537.12
	7	471.563
	7	783.904
	7	372.043
	7	614.363
	7	289.666
	7	490.341
	7	323.643
	7	477.723
	8	1057.22
	8	673.916
	8	1037.82
	8	993.322
	8	1211.16
	8	1137.45
	8	774.515
	8	1181.55
	8	579.83
	8	851.26
	8	1007.13
	8	904.117
	9	1604.91
	9	1062.04
	9	1142.35
	9	882.735
	9	927.337
	9	1010.83
	9	1743.13
	9	1155.04
	9	882.101
	9	830
	9	816.997
	9	609.218
	10	535.657
	10	861.957
	10	930.538
	10	633.987
	10	765.659
	10	838.605
	10	999.742
	10	762.119
	10	755.732
	10	608.98
	10	705.509
	10	855.54

## Sheet: Fig.4E
Data pooled from 3 independent experiments
								Statistical analysis
				Nb. of misguided dorsal projections
		Exp.	Emb.	MOCTL	MOTTLL6	MOTTLL11			MOCTL	MOTTLL6	MOTTLL11
		Exp.1	1	0	1	0		Number of values	30	30	30
		Exp.1	2	1	3	1
		Exp.1	3	1	1	0		Minimum	0	1	0
		Exp.1	4	0	2	0		25% Percentile	0	2	0
		Exp.1	5	0	2	2		Median	0	2.5	0
		Exp.1	6	0	2	0		75% Percentile	0.25	3.25	1
		Exp.1	7	0	1	0		Maximum	2	7	3
		Exp.1	8	1	3	0
		Exp.1	9	0	4	0		Mean	0.2667	2.833	0.6333
		Exp.1	10	0	2	0		Std. Deviation	0.5208	1.663	0.9279
		Exp.1	11	0	7	0		Std. Error	0.09509	0.3036	0.1694
		Exp.2	12	1	3	1
		Exp.2	13	0	1	0		Lower 95% CI of mean	0.07218	2.212	0.2869
		Exp.2	14	0	2	0		Upper 95% CI of mean	0.4612	3.454	0.9798
		Exp.2	15	0	4	0
		Exp.2	16	0	6	1		D'Agostino & Pearson omnibus normality test
		Exp.2	17	0	3	0		K2	18.81	8.659	10.19
		Exp.2	18	0	2	0		P value	< 0,0001	0.0132	0.0061
		Exp.2	19	0	2	0		Passed normality test (alpha=0.05)?	No	No	No
		Exp.2	20	0	2	1		P value summary	***	*	**
		Exp.3	21	0	3	1
		Exp.3	22	0	1	1		Sum	8	85	19
		Exp.3	23	0	7	3
		Exp.3	24	0	3	3
		Exp.3	25	1	5	0		Kruskal-Wallis test
		Exp.3	26	0	2	2		P value	< 0,0001
		Exp.3	27	0	3	1		Exact or approximate P value?	Gaussian Approximation
		Exp.3	28	2	1	0		P value summary	***
		Exp.3	29	1	4	2		Do the medians vary signif. (P < 0.05)	Yes
		Exp.3	30	0	3	0		Number of groups	3
								Kruskal-Wallis statistic	51.65
								Dunn's Multiple Comparison Test	Difference in rank sum	Significant? P < 0,05?	Summary	Adjusted P Value
								MOCTL vs MOTTLL6	-43	Yes	***	<0,0001
								MOCTL vs MOTTLL11	-7.9	No	ns	0.6447
								MOTTLL6 vs MOTTLL11	35.1	Yes	***	<0,0001

## Sheet: Fig.4F
Data pooled from 3 independent experiments
								Statistical analysis
				Nb. of misguided rostral projections					MOCTL	MOTTLL6	MOTTLL11
		Exp.	Emb.	MOCTL	MOTTLL6	MOTTLL11		Number of values	30	30	30
		Exp.1	1	0	12	5
		Exp.1	2	0	8	3		Minimum	0	2	1
		Exp.1	3	0	8	7		25% Percentile	0	4	3
		Exp.1	4	0	4	2		Median	0	5.5	4.5
		Exp.1	5	0	4	4		75% Percentile	0	8	6
		Exp.1	6	0	11	6		Maximum	2	12	9
		Exp.1	7	0	8	4
		Exp.1	8	0	9	6		Mean	0.1	5.967	4.567
		Exp.1	9	0	7	9		Std. Deviation	0.4026	2.953	1.942
		Exp.1	10	0	3	4		Std. Error	0.0735	0.5392	0.3546
		Exp.1	11	0	7	3
		Exp.2	12	0	10	1		Lower 95% CI of mean	-0.05033	4.864	3.842
		Exp.2	13	0	5	7		Upper 95% CI of mean	0.2503	7.07	5.292
		Exp.2	14	0	4	7
		Exp.2	15	1	4	3		D'Agostino & Pearson omnibus normality test
		Exp.2	16	0	2	3		K2	57.84	2.382	0.9233
		Exp.2	17	2	4	3		P value	< 0,0001	0.3039	0.6302
		Exp.2	18	0	8	5		Passed normality test (alpha=0.05)?	No	Yes	Yes
		Exp.2	19	0	2	7		P value summary	***	ns	ns
		Exp.2	20	0	8	3
		Exp.3	21	0	4	5		Sum	3	179	137
		Exp.3	22	0	6	6
		Exp.3	23	0	3	4
		Exp.3	24	0	6	6		Kruskal-Wallis test
		Exp.3	25	0	12	2		P value	< 0,0001
		Exp.3	26	0	4	3		Exact or approximate P value?	Gaussian Approximation
		Exp.3	27	0	2	5		P value summary	***
		Exp.3	28	0	3	7		Do the medians vary signif. (P < 0.05)	Yes
		Exp.3	29	0	4	5		Number of groups	3
		Exp.3	30	0	7	2		Kruskal-Wallis statistic	62.39
								Dunn's Multiple Comparison Test	Difference in rank sum	Significant? P < 0,05?	Summary	Adjusted P Value
								MOCTL vs MOTTLL6	-48.78	Yes	***	<0,0001
								MOCTL vs MOTTLL11	-40.77	Yes	***	<0,0001
								MOTTLL6 vs MOTTLL11	8.017	No	ns	0.6785

## Sheet: Fig.4G
Data pooled from 3 independent experiments
								Statistical analysis
			Nb. of missing dorsal projections						MOCTL	MOTTLL6	MOTTLL11
	Exp.	Emb.	MOCTL	MOTTLL6	MOTTLL11			Number of values	30	30	30
	Exp.1	1	0	0	19
	Exp.1	2	0	1	9			Minimum	0	0	1
	Exp.1	3	2	4	12			25% Percentile	0	0	9
	Exp.1	4	0	0	18			Median	0	1	12
	Exp.1	5	0	2	10			75% Percentile	0	4	15.25
	Exp.1	6	2	1	15			Maximum	7	7	20
	Exp.1	7	0	7	14
	Exp.1	8	0	1	9			Mean	0.3667	1.567	11.93
	Exp.1	9	0	0	11			Std. Deviation	1.351	2.096	4.487
	Exp.1	10	0	0	18			Std. Error	0.2467	0.3826	0.8192
	Exp.1	11	0	4	9
	Exp.2	12	0	0	1			Lower 95% CI of mean	-0.138	0.7841	10.26
	Exp.2	13	0	0	10			Upper 95% CI of mean	0.8713	2.349	13.61
	Exp.2	14	0	6	20
	Exp.2	15	0	4	12			D'Agostino & Pearson omnibus normality test
	Exp.2	16	0	0	13			K2	60.98	7.446	0.8778
	Exp.2	17	0	0	16			P value	< 0,0001	0.0242	0.6447
	Exp.2	18	0	1	12			Passed normality test (alpha=0.05)?	No	No	Yes
	Exp.2	19	7	0	16			P value summary	***	*	ns
	Exp.2	20	0	5	13
	Exp.3	21	0	0	9			Sum	11	47	358
	Exp.3	22	0	0	12
	Exp.3	23	0	0	15
	Exp.3	24	0	1	5			Kruskal-Wallis test
	Exp.3	25	0	1	4			P value	< 0,0001
	Exp.3	26	0	1	6			Exact or approximate P value?	Gaussian Approximation
	Exp.3	27	0	0	16			P value summary	***
	Exp.3	28	0	0	14			Do the medians vary signif. (P < 0.05)	Yes
	Exp.3	29	0	4	10			Number of groups	3
	Exp.3	30	0	4	10			Kruskal-Wallis statistic	65.78
								Dunn's Multiple Comparison Test	Difference in rank sum	Significant? P < 0,05?	Summary	Adjusted P Value
								MOCTL vs MOTTLL6	-13.1	No	ns	0.1233
								MOCTL vs MOTTLL11	-50.15	Yes	***	<0,0001
								MOTTLL6 vs MOTTLL11	-37.05	Yes	***	<0,0001

## Sheet: Fig.4H
Data pooled from 3 independent experiments
								Statistical analysis
			Nb. of defasciculated rostral projections						MOCTL	MOTTLL6	MOTTLL11
	Exp.	Emb.	MOCTL	MOTTLL6	MOTTLL11			Number of values	30	30	30
	Exp.1	1	0	1	2
	Exp.1	2	0	0	10			Minimum	0	0	1
	Exp.1	3	0	0	3			25% Percentile	0	0	3
	Exp.1	4	0	0	1			Median	0	0	6
	Exp.1	5	0	0	3			75% Percentile	0	1.25	9
	Exp.1	6	0	0	11			Maximum	0	8	11
	Exp.1	7	0	4	10
	Exp.1	8	0	0	3			Mean	0	0.9667	6.133
	Exp.1	9	0	1	5			Std. Deviation	0	1.866	3.014
	Exp.1	10	0	0	9			Std. Error	0	0.3407	0.5503
	Exp.1	11	0	0	5
	Exp.2	12	0	1	3			Lower 95% CI of mean	0	0.2699	5.008
	Exp.2	13	0	0	5			Upper 95% CI of mean	0	1.663	7.259
	Exp.2	14	0	2	6
	Exp.2	15	0	8	4			D'Agostino & Pearson omnibus normality test
	Exp.2	16	0	0	6			K2		30.88	7.864
	Exp.2	17	0	0	3			P value		< 0,0001	0.0196
	Exp.2	18	0	0	4			Passed normality test (alpha=0.05)?		No	No
	Exp.2	19	0	0	9			P value summary		***	*
	Exp.2	20	0	3	10
	Exp.3	21	0	2	9			Sum	0	29	184
	Exp.3	22	0	0	6
	Exp.3	23	0	0	9
	Exp.3	24	0	0	4
	Exp.3	25	0	0	2			Kruskal-Wallis test
	Exp.3	26	0	0	8			P value	< 0,0001
	Exp.3	27	0	0	11			Exact or approximate P value?	Gaussian Approximation
	Exp.3	28	0	0	7			P value summary	***
	Exp.3	29	0	2	8			Do the medians vary signif. (P < 0.05)	Yes
	Exp.3	30	0	5	8			Number of groups	3
								Kruskal-Wallis statistic	66.99
								Dunn's Multiple Comparison Test	Difference in rank sum	Significant? P < 0,05?	Summary	Adjusted P Value
								Ctl vs TTLL6	-11.82	No	ns	0.1625
								Ctl vs TTLL11	-48.18	Yes	***	<0,0001
								TTLL6 vs TTLL11	-36.37	Yes	***	<0,0001

## Sheet: Fig4.I
Data pooled from 3 independent experiments
								Statistical analysis
			Data used for graphical representation
					% of larvae			Chi-square, df	198,1, 2
				Emb.	without ectopic sorting of sMN axons	with ectopic sorting of sMN axons		P value	< 0,0001
			MOCtl	n=30	100	0		P value summary	***
			MO TTLL6	n=30	67	33		One- or two-sided	NA
			MOTTLL11	n=30	3	97		Statistically significant? (alpha<0.05)	Yes
								Data analyzed
								Number of rows	3
								Number of columns	2
			Data used for statistical analysis
					Nb. of larvae …
				Emb.	without ectopic sorting of sMN axons	with ectopic sorting of sMN axons		Fisher's exact test
			MOCtl	n=30	30	0			Pvalue
			MO TTLL6	n=30	20	10		MOCtl vs MOTTLL6	< 0,0001	***
			MOTTLL11	n=30	1	29		MOCtl vs MOTTLL11	< 0,0001	****
								MOTTLL6 vs MOTTLL11	< 0,0001	****

## Sheet: Fig4.J
Data pooled from 3 independent experiments
								Statistical analysis
			Data used for graphical representation
					% of larvae			Chi-square
				Emb.	without sMN somata misrouting	with sMN somata misrouting		Chi-square, df	71,90, 2
			MOCtl	n=30	100	0		P value	< 0,0001
			MO TTLL6	n=30	86	14		P value summary	***
			MOTTLL11	n=30	53	47		One- or two-sided	NA
								Statistically significant? (alpha<0.05)	Yes
								Data analyzed
			Data used for statistical analysis					Number of rows	3
					Nb. of larvae			Number of columns	2
				Emb.	without sMN somata misrouting	with sMN somata misrouting
			MOCtl	n=30	30	0
			MO TTLL6	n=30	26	4		Fisher's exact test
			MOTTLL11	n=30	16	14			Pvalue
								Ctl vs TTLL6	0.1124	ns
								Ctl vs TTLL11	< 0,0001	****
								TTLL6 vs TTLL11	0.0101	*
