# Supplementary material for: Tubulin glutamylation regulates axon guidance via the selective tuning of microtubule-severing enzymes
Source: EMBO J. 2024 Nov 29;44(1):107–40. doi: 10.1038/s44318-024-00307-x (PMC11695996; doi:10.1038/s44318-024-00307-x)
Supplement: Supplementary file 10 — Source data Fig. 5 [file 44318_2024_307_MOESM10_ESM.zip]

Archive with 36 entries (35 files):
- EMBOJ-2024-116734_sourcedata_Fig 5/
- __MACOSX/._EMBOJ-2024-116734_sourcedata_Fig 5
- EMBOJ-2024-116734_sourcedata_Fig 5/Fig5_panelB_MoCTL_sMN_zn5GFP.tif
- __MACOSX/EMBOJ-2024-116734_sourcedata_Fig 5/._Fig5_panelB_MoCTL_sMN_zn5GFP.tif
- EMBOJ-2024-116734_sourcedata_Fig 5/Fig5_panelB_MoTTLL11andTTLL6mRNA_sMN_zn5GFP.tif
- __MACOSX/EMBOJ-2024-116734_sourcedata_Fig 5/._Fig5_panelB_MoTTLL11andTTLL6mRNA_sMN_zn5GFP.tif
- EMBOJ-2024-116734_sourcedata_Fig 5/Fig5_panelB_MoCTL_morpho.tif
- __MACOSX/EMBOJ-2024-116734_sourcedata_Fig 5/._Fig5_panelB_MoCTL_morpho.tif
- EMBOJ-2024-116734_sourcedata_Fig 5/Fig5_panelB_MoTTLL11andTTLL11mRNA_sMN_zn5GFP.tif
- __MACOSX/EMBOJ-2024-116734_sourcedata_Fig 5/._Fig5_panelB_MoTTLL11andTTLL11mRNA_sMN_zn5GFP.tif
- EMBOJ-2024-116734_sourcedata_Fig 5/Fig5_panelB_MoTTLL11_sMN_zn5GFP.tif
- __MACOSX/EMBOJ-2024-116734_sourcedata_Fig 5/._Fig5_panelB_MoTTLL11_sMN_zn5GFP.tif
- EMBOJ-2024-116734_sourcedata_Fig 5/Fig5_panelB_MoTTLL11andTTLL6mRNA_morpho.tif
- __MACOSX/EMBOJ-2024-116734_sourcedata_Fig 5/._Fig5_panelB_MoTTLL11andTTLL6mRNA_morpho.tif
- EMBOJ-2024-116734_sourcedata_Fig 5/Fig5_panelA_MoTTLL6andTTLL6mRNA_morpho.tif
- __MACOSX/EMBOJ-2024-116734_sourcedata_Fig 5/._Fig5_panelA_MoTTLL6andTTLL6mRNA_morpho.tif
- EMBOJ-2024-116734_sourcedata_Fig 5/Fig5_panelB_MoTTLL11_morpho.tif
- __MACOSX/EMBOJ-2024-116734_sourcedata_Fig 5/._Fig5_panelB_MoTTLL11_morpho.tif
- EMBOJ-2024-116734_sourcedata_Fig 5/Fig5_panelB_MoTTLL11andTTLL11mRNA_morpho.tif
- __MACOSX/EMBOJ-2024-116734_sourcedata_Fig 5/._Fig5_panelB_MoTTLL11andTTLL11mRNA_morpho.tif
- EMBOJ-2024-116734_sourcedata_Fig 5/Fig5_panelA_MoCtlsMN_zn5GFP.tif
- __MACOSX/EMBOJ-2024-116734_sourcedata_Fig 5/._Fig5_panelA_MoCtlsMN_zn5GFP.tif
- EMBOJ-2024-116734_sourcedata_Fig 5/Fig5_panelA_MoTTLL6_morpho.tif
- __MACOSX/EMBOJ-2024-116734_sourcedata_Fig 5/._Fig5_panelA_MoTTLL6_morpho.tif
- EMBOJ-2024-116734_sourcedata_Fig 5/Fig5_panelA_MoTTLL6_sMN_zn5GFP.tif
- __MACOSX/EMBOJ-2024-116734_sourcedata_Fig 5/._Fig5_panelA_MoTTLL6_sMN_zn5GFP.tif
- EMBOJ-2024-116734_sourcedata_Fig 5/Fig5_panelA_MoTTLL6andTTLL6mRNA_sMN_zn5GFP.tif
- __MACOSX/EMBOJ-2024-116734_sourcedata_Fig 5/._Fig5_panelA_MoTTLL6andTTLL6mRNA_sMN_zn5GFP.tif
- EMBOJ-2024-116734_sourcedata_Fig 5/Fig5_panelA_MoTTLL6andTTLL11mRNA_morpho.tif
- __MACOSX/EMBOJ-2024-116734_sourcedata_Fig 5/._Fig5_panelA_MoTTLL6andTTLL11mRNA_morpho.tif
- EMBOJ-2024-116734_sourcedata_Fig 5/Fig5_panelA_MoTTLL6andTTLL11mRNA_sMN_zn5GFP.tif
- __MACOSX/EMBOJ-2024-116734_sourcedata_Fig 5/._Fig5_panelA_MoTTLL6andTTLL11mRNA_sMN_zn5GFP.tif
- EMBOJ-2024-116734_sourcedata_Fig 5/EMBOJ-2024-116734R1-Figure5_Numerical_source_data-sd.xlsx
- __MACOSX/EMBOJ-2024-116734_sourcedata_Fig 5/._EMBOJ-2024-116734R1-Figure5_Numerical_source_data-sd.xlsx
- EMBOJ-2024-116734_sourcedata_Fig 5/Fig5_panelA_MoCTL_morpho.tif
- __MACOSX/EMBOJ-2024-116734_sourcedata_Fig 5/._Fig5_panelA_MoCTL_morpho.tif
