# Supplementary material for: Tubulin glutamylation regulates axon guidance via the selective tuning of microtubule-severing enzymes
Source: EMBO J. 2024 Nov 29;44(1):107–40. doi: 10.1038/s44318-024-00307-x (PMC11695996; doi:10.1038/s44318-024-00307-x)
Supplement: Supplementary file 10 — Source data Fig. 5 [file 44318_2024_307_MOESM10_ESM.zip › EMBOJ-2024-116734_sourcedata_Fig 5/EMBOJ-2024-116734R1-Figure5_Numerical_source_data-sd.xlsx]

## Sheet: Fig.5C
Data pooled from 3 independent experiments
												Statistical analysis
				Nb. of misguided dorsal projections
		Exp.	Emb.	MOctl	MOTTLL6	MOTTLL6 + mRNATTLL6	MOTTLL6 + mRNATTLL11	MOTTLL11	MOTTLL11 + mRNATTLL11	MOTTLL11 + mRNATTLL6			MOctl	MOTTLL6	MOTTLL6 + mRNATTLL6	MOTTLL6 + mRNATTLL11	MOTTLL11	MOTTLL11 + mRNATTLL11	MOTTLL11 + mRNATTLL6
		Exp.1	1	0	5.52	1.2	6	0	1.2	3.6		Test for normal distribution
		Exp.1	2	0	4.8	0	6	1.2	0	3.6		D'Agostino & Pearson test
		Exp.1	3	0	3.6	2.4	3.6	0	1.2	3.36		K2	15.55	0.7714	3.194	1.729	6.325	2.869	5.825
		Exp.1	4	0	0	1.2	5.52	0	2.4	0.96		P value	0.0004	0.68	0.2026	0.4213	0.0423	0.2383	0.0543
		Exp.1	5	0	1.2	1.2	3.12	0	0	0		Passed normality test (alpha=0.05)?	No	Yes	Yes	Yes	No	Yes	Yes
		Exp.1	6	0	0	0	1.92	2.16	0	5.04		P value summary	***	ns	ns	ns	*	ns	ns
		Exp.2	7	0	1.2	1.2	0	3.36	0	0
		Exp.2	8	0	4.8	0	4.32	2.16	0	0
		Exp.2	9	0	5.04	0	3.6	0	1.2	0
		Exp.2	10	0	3.36	0	0.96	0	0	0		Kruskal-Wallis test
		Exp.2	11	0	4.32	0	2.16	0	1.92	0		P value	<0,0001
		Exp.2	12	0	2.4	0	4.56	1.2	2.16	1.2		Exact or approximate P value?	Approximate
		Exp.2	13	1.2	3.6	0	4.8	1.2	0	1.2		P value summary	****
		Exp.3	14	0	2.4	1.92	3.6	1.2	1.2	0		Do the medians vary signif. (P < 0.05)?	Yes
		Exp.3	15	2.4	8.4	0	3.6	1.2	0	0		Number of groups	7
		Exp.3	16	0	4.8	0	3.6	0	1.2	1.2		Kruskal-Wallis statistic	67.39
		Exp.3	17	0	4.8	0	3.6	0	0	2.4
		Exp.3	18	2.4	3.6	1.2	4.8	0		0		Data summary
		Exp.3	19	0	4.8	0.96	2.4	1.2		0		Number of treatments (columns)	7
		Exp.3	20	0	2.4		6	0		0		Number of values (total)	145
		Exp.3	21	1.2	1.2		3.6	1.2		2.4
		Exp.3	22	1.2	3.6		4.8			0
												Dunn's multiple comparisons test	Mean rank diff,	Significant?	Summary	Adjusted P Values
												MOctl vs. MOTTLL6	-65.25	Yes	****	<0,0001
												MOctl vs. MOTTLL6 + mRNATTLL6	-8.248	No	ns	>0,9999
												MOctl vs. MOTTLL6 + mRNATTLL11	-71.73	Yes	****	<0,0001
												MOctl vs. MOTTLL11	-12.81	No	ns	>0,9999
												MOctl vs. MOTTLL11 + mRNATTLL11	-12.67	No	ns	>0,9999
												MOctl vs. MOTTLL11 + mRNATTLL6	-17.98	No	ns	>0,9999
												MOTTLL6 vs. MOTTLL6 + mRNATTLL6	57	Yes	***	0.0001
												MOTTLL6 vs. MOTTLL6 + mRNATTLL11	-6.477	No	ns	>0,9999
												MOTTLL6 vs. MOTTLL11	52.44	Yes	***	0.0004
												MOTTLL11 vs. MOTTLL11 + mRNATTLL11	0.1457	No	ns	>0,9999
												MOTTLL11 vs. MOTTLL11 + mRNATTLL6	-5.165	No	ns	>0,9999
												MOTTLL11 + mRNATTLL11 vs. MOTTLL11 + mRNATTLL6	-5.31	No	ns	>0,9999

## Sheet: Fig.5D
Data pooled from 3 independent experiments
												Statistical analysis
				Nb. of misguided rostral projections
		Exp.	Emb.	MOctl	MOTTLL6	MOTTLL6 + mRNATTLL6	MOTTLL6 + mRNATTLL11	MOTTLL11	MOTTLL11 + mRNATTLL11	MOTTLL11 + mRNATTLL6			MOctl	MOTTLL6	MOTTLL6 + mRNATTLL6	MOTTLL6 + mRNATTLL11	MOTTLL11	MOTTLL11 + mRNATTLL11	MOTTLL11 + mRNATTLL6
		Exp.1	1	0	5.52	0	7.92	6.72	4.8	8.4		Test for normal distribution
		Exp.1	2	0	4.8	3.6	12	4.32	0	7.2		D'Agostino & Pearson test
		Exp.1	3	0	7.44	1.2	7.2	7.2	1.2	4.32		K2	Invalid input data	0.2186	3.431	1.634	4.177	2.697	1.565
		Exp.1	4	0	1.44	7.2	5.52	6	1.2	4.08		P value		0.8964	0.1799	0.4417	0.1239	0.2597	0.4574
		Exp.1	5	0	9.6	2.4	6.96	5.52	2.4	0		Passed normality test (alpha=0.05)?		Yes	Yes	Yes	Yes	Yes	Yes
		Exp.1	6	0	2.16	6	4.56	1.2	3.6	6.96		P value summary		ns	ns	ns	ns	ns	ns
		Exp.2	7	0	7.2	3.6	7.68	12	0	6.48
		Exp.2	8	0	7.2	0	3.36	1.2	1.2	5.52		Number of values	22	22	19	22	21	17	22
		Exp.2	9	0	7.92	3.6	12.96	6	1.2	2.16
		Exp.2	10	0	5.52	1.2	7.92	2.16	0	0.96
		Exp.2	11	0	4.32	7.44	3.36	7.92	3.12	0		One-Way Anova test
		Exp.2	12	0	9.6	1.2	6.48	3.6	6.48	8.4		Brown-Forsythe test
		Exp.2	13	0	4.8	1.2	3.6	3.6	1.2	10.8		F (DFn, DFd)	6,623 (6, 138)
		Exp.3	14	0	6	2.88	12	3.6	6	1.2		P value	<0,0001
		Exp.3	15	0	4.8	0	2.4	4.8	1.2	4.8		P value summary	****
		Exp.3	16	0	7.2	1.2	3.6	8.4	6	6		Are SDs significantly different (P < 0.05)?	Yes
		Exp.3	17	0	4.8	1.2	6	4.8	1.2	8.4
		Exp.3	18	0	2.4	2.4	7.2	1.2		4.8		ANOVA table	SS	DF	MS	F (DFn, DFd)	P value
		Exp.3	19	0	10.8	3.6	7.2	3.6		2.4		Treatment (between columns)	693.1	6	115.5	F (6, 138) = 18,70	P<0,0001
		Exp.3	20	0	4.8		10.8	4.8		2.4		Residual (within columns)	852.6	138	6.178
		Exp.3	21	0	4.8		4.8	2.4		2.4		Total	1546	144
		Exp.3	22	0	9.6		2.4			1.2
												Data summary
												Number of treatments (columns)	7
												Number of values (total)	145
												Bonferroni's multiple comparisons test	Mean Diff,	Below threshold?	Summary	Adjusted P Value
												MOctl vs. MOTTLL6	-6.033	Yes	****	<0,0001
												MOctl vs. MOTTLL6 + mRNATTLL6	-2.627	Yes	*	0.0201
												MOctl vs. MOTTLL6 + mRNATTLL11	-6.633	Yes	****	<0,0001
												MOctl vs. MOTTLL11	-4.811	Yes	****	<0,0001
												MOctl vs. MOTTLL11 + mRNATTLL11	-2.4	No	ns	0.0694
												MOctl vs. MOTTLL11 + mRNATTLL6	-4.495	Yes	****	<0,0001
												MOTTLL6 vs. MOTTLL11	1.221	No	ns	>0,9999
												MOTTLL6 vs. MOTTLL6 + mRNATTLL6	3.405	Yes	***	0.0005
												MOTTLL6 vs. MOTTLL6 + mRNATTLL11	-0.6	No	ns	>0,9999
												MOTTLL6 + mRNATTLL6 vs. MOTTLL6 + mRNATTLL11	-4.005	Yes	****	<0,0001
												MOTTLL11 vs. MOTTLL11 + mRNATTLL11	2.411	No	ns	0.073
												MOTTLL11 vs. MOTTLL11 + mRNATTLL6	0.3169	No	ns	>0,9999
												MOTTLL11 + mRNATTLL11 vs. MOTTLL11 + mRNATTLL6	-2.095	No	ns	0.2114

## Sheet: Fig.5E
Data pooled from 3 independent experiments
												Statistical analysis
				Nb. of missing dorsal projections
		Exp.	Emb.	MOctl	MOTTLL6	MOTTLL6 + mRNATTLL6	MOTTLL6 + mRNATTLL11	MOTTLL11	MOTTLL11 + mRNATTLL11	MOTTLL11 + mRNATTLL6			MOctl	MOTTLL6	MOTTLL6 + mRNATTLL6	MOTTLL6 + mRNATTLL11	MOTTLL11	MOTTLL11 + mRNATTLL11	MOTTLL11 + mRNATTLL6
		Exp.1	1	0	14.16	0	7.92	2.64	0	1.2		Test for normal distribution
		Exp.1	2	0	1.2	0	7.92	4.32	0	12		D'Agostino & Pearson test
		Exp.1	3	0	12	0	1.2	24	8.4	0		K2	Invalid input data	25.42	31.49	7.7	2.365	16.68	8.729
		Exp.1	4	0	0	1.2	4.32	0	2.4	6		P value		<0,0001	<0,0001	0.0213	0.3065	0.0002	0.0127
		Exp.1	5	0	2.4	2.4	0	24	0	24		Passed normality test (alpha=0.05)?		No	No	No	Yes	No	No
		Exp.1	6	0	24	0	0	1.2	1.2	16.08		P value summary		****	****	*	ns	***	*
		Exp.2	7	0	0	0	5.52	15.36	1.2	18.48
		Exp.2	8	0	2.4	0	0	18.48	1.2	24		Number of values	22	22	19	22	21	17	22
		Exp.2	9	0	7.92	0	16.56	24	0	18.48
		Exp.2	10	0	3.36	0	18	24	1.2	24
		Exp.2	11	0	0	10.08	6.48	24	10.08	24
		Exp.2	12	0	0	0	19.44	14.4	1.2	2.4		Kruskal-Wallis test
		Exp.2	13	0	0	0	1.2	13.2	0	1.2		P value	<0,0001
		Exp.3	14	0	1.2	0	0	14.4	2.4	19.2		Exact or approximate P value?	Approximate
		Exp.3	15	0	2.4	0	0	2.4	0	22.8		P value summary	****
		Exp.3	16	0	2.4	0	1.2	16.8	3.6	3.6		Do the medians vary signif. (P < 0.05)?	Yes
		Exp.3	17	0	0	0	0	13.2	1.2	2.4		Number of groups	7
		Exp.3	18	0	0	0	1.2	18		18		Kruskal-Wallis statistic	77.64
		Exp.3	19	0	2.4	5.52	1.2	21.6		18
		Exp.3	20	0	0		10.8	16.8		16.8		Data summary
		Exp.3	21	0	1.2		2.4	15.6		6		Number of treatments (columns)	7
		Exp.3	22	0	0		0			14.4		Number of values (total)	145
												Number of families	1
												Number of comparisons per family	21
												Alpha	0.05
												Dunn's multiple comparisons test	Mean rank diff,	Significant?	Summary	Adjusted P Value
												MOctl vs. MOTTLL6	-36.27	No	ns	0.0602
												MOctl vs. MOTTLL6 + mRNATTLL6	-12.53	No	ns	>0,9999
												MOctl vs. MOTTLL6 + mRNATTLL11	-43.98	Yes	**	0.0063
												MOctl vs. MOTTLL11	-83.69	Yes	****	<0,0001
												MOctl vs. MOTTLL11 + mRNATTLL11	-33	No	ns	0.2376
												MOctl vs. MOTTLL11 + mRNATTLL6	-80.36	Yes	****	<0,0001
												MOTTLL6 vs. MOTTLL6 + mRNATTLL6	23.75	No	ns	>0,9999
												MOTTLL6 vs. MOTTLL6 + mRNATTLL11	-7.705	No	ns	>0,9999
												MOTTLL6 vs. MOTTLL11	-47.42	Yes	**	0.0025
												MOTTLL11 vs. MOTTLL11 + mRNATTLL11	50.69	Yes	**	0.0025
												MOTTLL11 vs. MOTTLL11 + mRNATTLL6	3.327	No	ns	>0,9999
												MOTTLL11 + mRNATTLL11 vs. MOTTLL11 + mRNATTLL6	-47.36	Yes	**	0.0058

## Sheet: Fig.5F
Data pooled from 3 independent experiments
												Statistical analysis
				Nb. of defasciculated rostral projections
		Exp.	Emb.	MOctl	MOTTLL6	MOTTLL6 + mRNATTLL6	MOTTLL6 + mRNATTLL11	MOTTLL11	MOTTLL11 + mRNATTLL11	MOTTLL11 + mRNATTLL6			MOctl	MOTTLL6	MOTTLL6 + mRNATTLL6	MOTTLL6 + mRNATTLL11	MOTTLL11	MOTTLL11 + mRNATTLL11	MOTTLL11 + mRNATTLL6
		Exp.1	1	0	4.32	0	1.92	5.28	0	4.8		Test for normal distribution
		Exp.1	2	0	0	0	4.08	2.16	0	13.2		D'Agostino & Pearson test
		Exp.1	3	0	3.6	0	1.2	14.4	0	4.32		K2	20.02	10.4	18.39	23.61	0.9655	21.89	0.7439
		Exp.1	4	0	0	0	0	0	1.2	5.04		P value	<0,0001	0.0055	0.0001	<0,0001	0.6171	<0,0001	0.6894
		Exp.1	5	0	0	0	0	16.32	0	17.28		Passed normality test (alpha=0.05)?	No	No	No	No	Yes	No	Yes
		Exp.1	6	0	7.68	0	0	4.32	0	16.08		P value summary	****	**	***	****	ns	****	ns
		Exp.2	7	0	1.2	0	0	8.64	1.2	15.36
		Exp.2	8	0	0	0	0	2.16	0	12.96		Number of values	22	22	19	22	21	17	22
		Exp.2	9	1.44	1.92	2.4	1.92	11.04	1.2	13.2
		Exp.2	10	0	6.48	0	10.08	12	1.2	21.12
		Exp.2	11	1.44	3.36	1.92	2.16	10.08	0	16.08		Kruskal-Wallis test
		Exp.2	12	1.44	0	0	10.08	7.2	0	8.4		P value	<0,0001
		Exp.2	13	0	0	0	0	12	1.2	4.8		Exact or approximate P value?	Approximate
		Exp.3	14	0	2.4	0	0	10.8	1.2	10.8		P value summary	****
		Exp.3	15	0	0	0	0	4.8	0	12		Do the medians vary signif. (P < 0.05)?	Yes
		Exp.3	16	0	0	0	0	10.8	0	12		Number of groups	7
		Exp.3	17	0	0	0	0	10.8	1.2	7.2		Kruskal-Wallis statistic	93.06
		Exp.3	18	0	0	1.2	0	9.6		8.4
		Exp.3	19	0	2.4	3.6	2.4	8.4		9.6		Data summary
		Exp.3	20	0	0		0	14.4		7.2		Number of treatments (columns)	7
		Exp.3	21	0	0		0	15.6		7.2		Number of values (total)	145
		Exp.3	22	0	1.2		0			13.2
												Dunn's multiple comparisons test	Mean rank diff,	Significant?	Summary	Adjusted P Value
												MOctl vs. MOTTLL6	-20.32	No	ns	>0,9999
												MOctl vs. MOTTLL6 + mRNATTLL6	-4.691	No	ns	>0,9999
												MOctl vs. MOTTLL6 + mRNATTLL11	-15.89	No	ns	>0,9999
												MOctl vs. MOTTLL11	-73.81	Yes	****	<0,0001
												MOctl vs. MOTTLL11 + mRNATTLL11	-10.34	No	ns	>0,9999
												MOctl vs. MOTTLL11 + mRNATTLL6	-82.02	Yes	****	<0,0001
												MOTTLL6 vs. MOTTLL6 + mRNATTLL6	15.63	No	ns	>0,9999
												MOTTLL6 vs. MOTTLL6 + mRNATTLL11	4.432	No	ns	>0,9999
												MOTTLL6 vs. MOTTLL11	-53.49	Yes	***	0.0002
												MOTTLL11 vs. MOTTLL11 + mRNATTLL11	63.47	Yes	****	<0,0001
												MOTTLL11 vs. MOTTLL11 + mRNATTLL6	-8.211	No	ns	>0,9999
												MOTTLL11 + mRNATTLL11 vs. MOTTLL11 + mRNATTLL6	-71.69	Yes	****	<0,0001
																	n2	Z
																	22	1.708
																	19	0.3797
																	22	1.336
																	21	6.133
																	17	0.8115
																	22	6.896
																	19	1.265
																	22	0.3726
												MOTTLL6 vs. MOTTLL11	62.86	116.4	-53.49	22	21	4.445
												MOTTLL6 vs. MOTTLL11 + mRNATTLL11	62.86	52.88	9.981	22	17	0.7836
												MOTTLL6 vs. MOTTLL11 + mRNATTLL6	62.86	124.6	-61.7	22	22	5.188
												MOTTLL6 + mRNATTLL6 vs. MOTTLL6 + mRNATTLL11	47.24	58.43	-11.19	19	22	0.9062
												MOTTLL6 + mRNATTLL6 vs. MOTTLL11	47.24	116.4	-69.12	19	21	5.534
												MOTTLL6 + mRNATTLL6 vs. MOTTLL11 + mRNATTLL11	47.24	52.88	-5.646	19	17	0.4287
												MOTTLL6 + mRNATTLL6 vs. MOTTLL11 + mRNATTLL6	47.24	124.6	-77.33	19	22	6.26
												MOTTLL6 + mRNATTLL11 vs. MOTTLL11	58.43	116.4	-57.93	22	21	4.813
												MOTTLL6 + mRNATTLL11 vs. MOTTLL11 + mRNATTLL11	58.43	52.88	5.549	22	17	0.4357
												MOTTLL6 + mRNATTLL11 vs. MOTTLL11 + mRNATTLL6	58.43	124.6	-66.14	22	22	5.561
												MOTTLL11 vs. MOTTLL11 + mRNATTLL11	116.4	52.88	63.47	21	17	4.932
												MOTTLL11 vs. MOTTLL11 + mRNATTLL6	116.4	124.6	-8.211	21	22	0.6823
												MOTTLL11 + mRNATTLL11 vs. MOTTLL11 + mRNATTLL6	52.88	124.6	-71.69	17	22	5.628

## Sheet: Fig.5G
Data pooled from 3 independent experiments
			Data used for graphical representation					Statistical analysis
					% of larvae
				n= Emb.	without sMN somata misrouting	with sMN somata misrouting		P value and statistical significance
			MOCtl	22	83	17		Test	Chi-square
			MO TTLL6	22	59	41		Chi-square, df	46,81, 6
			MOTTLL6+TTLL6 mRNA	19	74	26		P value	<0,0001
			MOTTLL6+TTLL11 mRNA	22	64	36		P value summary	****
			MO TTLL11	21	9	91		One- or two-sided	NA
			MOTTLL11+TTLL11 mRNA	17	53	47		Statistically significant (P < 0.05)?	Yes
			MOTTLL11+TTLL6 mRNA	22	9	91
								Data analyzed
								Number of rows	7
								Number of columns	2
					larvae			Fisher's exact test	P value	P value summary
				Total Emb.	without ectopic sorting of sMN axons	with ectopic sorting of sMN axons		MOCtl vs MO TTLL6	0.0883	ns
			MOCtl	22	19	3		MOCtl vs MO TTLL6+TTLL6 mRNA	0.4362	ns
			MO TTLL6	22	13	9		MOCtl vs MO TTLL6+TTLL11 mRNA	0.1623	ns
			MOTTLL6+TTLL6 mRNA	19	14	5		MOTTLL6 vs MO TTLL6+TTLL6 mRNA	0.51	ns
			MOTTLL6+TTLL11 mRNA	22	14	8		MOTTLL6 vs MO TTLL6+TTLL11 mRNA	>0,9999	ns
			MO TTLL11	21	2	19		MOCtl vs MO TTLL11	<0,0001	****
			MOTTLL11+TTLL11 mRNA	17	9	8		MOCtl vs MO TTLL11+TTLL11 mRNA	0.0329	*
			MOTTLL11+TTLL6 mRNA	22	2	20		MOCtl vs MO TTLL11+TTLL6 mRNA	<0,0001	****
								MOTTLL11 vs MO TTLL11+TTLL11 mRNA	0.0049	**
								MOTTLL11 vs MO TTLL11+TTLL6 mRNA	>0,9999	ns
								MO TTLL11+TTLL11 mRNA vs MO TTLL11+TTLL6 mRNA	0.004	**

## Sheet: Fig.5H
Data pooled from 3 independent experiments
									Statistical analysis
				Data used for graphical representation
						% of larvae
					n= Emb.	without sMN somata misrouting	with sMN somata misrouting		P value and statistical significance
				MOCtl	22	100	0		Test	Chi-square
				MO TTLL6	22	91	9		Chi-square, df	42,82, 6
				MOTTLL6+TTLL6 mRNA	19	84	16		P value	<0,0001
				MOTTLL6+TTLL11 mRNA	22	100	0		P value summary	****
				MO TTLL11	21	48	52		One- or two-sided	NA
				MOTTLL11+TTLL11 mRNA	17	100	0		Statistically significant (P < 0.05)?	Yes
				MOTTLL11+TTLL6 mRNA	22	55	45
									Data analyzed
									Number of rows	7
				Data used for statistical analysis					Number of columns	2
						Larvae…
					n= Emb.	without sMN somata misrouting	with sMN somata misrouting
				MOCtl	22	22	0
				MO TTLL6	22	20	2		Fisher's exact test	P value	P value summary
				MOTTLL6+TTLL6 mRNA	19	16	3		MOCtl vs MO TTLL6	0.4884	ns
				MOTTLL6+TTLL11 mRNA	22	22	0		MOCtl vs MO TTLL6+TTLL6 mRNA	0.0909	ns
				MO TTLL11	21	10	11		MOCtl vs MO TTLL6+TTLL11 mRNA	>0,9999	ns
				MOTTLL11+TTLL11 mRNA	17	17	0		MOTTLL6 vs MO TTLL6+TTLL6 mRNA	0.6486	ns
				MOTTLL11+TTLL6 mRNA	22	12	10		MOTTLL6 vs MO TTLL6+TTLL11 mRNA	0.4884	ns
									MOCtl vs MO TTLL11	<0,0001	****
									MOCtl vs MO TTLL11+TTLL11 mRNA	>0,9999	ns
									MOCtl vs MO TTLL11+TTLL6 mRNA	0.0005	***
									MOTTLL11 vs MO TTLL11+TTLL11 mRNA	0.0003	***
									MOTTLL11 vs MO TTLL11+TTLL6 mRNA	0.7635	ns
									MO TTLL11+TTLL11 mRNA vs MO TTLL11+TTLL6 mRNA	0.0019	**
