# Supplementary material for: Tubulin glutamylation regulates axon guidance via the selective tuning of microtubule-severing enzymes
Source: EMBO J. 2024 Nov 29;44(1):107–40. doi: 10.1038/s44318-024-00307-x (PMC11695996; doi:10.1038/s44318-024-00307-x)
Supplement: Supplementary file 11 — Source data Fig. 6 [file 44318_2024_307_MOESM11_ESM.zip]

Archive with 30 entries (29 files):
- EMBOJ-2024-116734_sourcedata_Fig 6/
- __MACOSX/._EMBOJ-2024-116734_sourcedata_Fig 6
- EMBOJ-2024-116734_sourcedata_Fig 6/Fig 6_panelA_sMN_zn5GFP_MokatandTTLL6mRNA.tif
- __MACOSX/EMBOJ-2024-116734_sourcedata_Fig 6/._Fig 6_panelA_sMN_zn5GFP_MokatandTTLL6mRNA.tif
- EMBOJ-2024-116734_sourcedata_Fig 6/Fig 6_panelA_sMN_zn5GFP_MokatandTTLL11mRNA.tif
- __MACOSX/EMBOJ-2024-116734_sourcedata_Fig 6/._Fig 6_panelA_sMN_zn5GFP_MokatandTTLL11mRNA.tif
- EMBOJ-2024-116734_sourcedata_Fig 6/Fig 6_panellA_dots and lines Mokat.tif
- __MACOSX/EMBOJ-2024-116734_sourcedata_Fig 6/._Fig 6_panellA_dots and lines Mokat.tif
- EMBOJ-2024-116734_sourcedata_Fig 6/Fig 6_panelF_Katna1KOmz_sMN_zn5.tif
- __MACOSX/EMBOJ-2024-116734_sourcedata_Fig 6/._Fig 6_panelF_Katna1KOmz_sMN_zn5.tif
- EMBOJ-2024-116734_sourcedata_Fig 6/EMBOJ-2024-116734R1-Figure6_Numerical_source_data-sd.xlsx
- __MACOSX/EMBOJ-2024-116734_sourcedata_Fig 6/._EMBOJ-2024-116734R1-Figure6_Numerical_source_data-sd.xlsx
- EMBOJ-2024-116734_sourcedata_Fig 6/Fig 6_panelF_Katna1KOmzandTTLL6mRNA_sMN_zn5.tif
- __MACOSX/EMBOJ-2024-116734_sourcedata_Fig 6/._Fig 6_panelF_Katna1KOmzandTTLL6mRNA_sMN_zn5.tif
- EMBOJ-2024-116734_sourcedata_Fig 6/Fig 6_panelF_Katna1KOmzandTTLL11mRNA_sMN_zn5.tif
- __MACOSX/EMBOJ-2024-116734_sourcedata_Fig 6/._Fig 6_panelF_Katna1KOmzandTTLL11mRNA_sMN_zn5.tif
- EMBOJ-2024-116734_sourcedata_Fig 6/Fig 6_panellA_dots and lines MokatandTTLL11mRNA.tif
- __MACOSX/EMBOJ-2024-116734_sourcedata_Fig 6/._Fig 6_panellA_dots and lines MokatandTTLL11mRNA.tif
- EMBOJ-2024-116734_sourcedata_Fig 6/Fig 6_panelA_dots and lines MoCtl.tif
- __MACOSX/EMBOJ-2024-116734_sourcedata_Fig 6/._Fig 6_panelA_dots and lines MoCtl.tif
- EMBOJ-2024-116734_sourcedata_Fig 6/Fig 6_panelF_Katna1WT_sMN_zn5.tif
- __MACOSX/EMBOJ-2024-116734_sourcedata_Fig 6/._Fig 6_panelF_Katna1WT_sMN_zn5.tif
- EMBOJ-2024-116734_sourcedata_Fig 6/Fig 6_panelA_sMN_zn5GFP_MokatandTTLL11mRNA_caudal projection.tif
- __MACOSX/EMBOJ-2024-116734_sourcedata_Fig 6/._Fig 6_panelA_sMN_zn5GFP_MokatandTTLL11mRNA_caudal projection.tif
- EMBOJ-2024-116734_sourcedata_Fig 6/Fig 6_panelA_sMN_zn5GFP_MoCtl.tif
- __MACOSX/EMBOJ-2024-116734_sourcedata_Fig 6/._Fig 6_panelA_sMN_zn5GFP_MoCtl.tif
- EMBOJ-2024-116734_sourcedata_Fig 6/Fig 6_panellA_dots and lines MokatandTTLL6mRNA.tif
- __MACOSX/EMBOJ-2024-116734_sourcedata_Fig 6/._Fig 6_panellA_dots and lines MokatandTTLL6mRNA.tif
- EMBOJ-2024-116734_sourcedata_Fig 6/Fig 6_panelA_sMN_zn5GFP_MoKat.tif
- __MACOSX/EMBOJ-2024-116734_sourcedata_Fig 6/._Fig 6_panelA_sMN_zn5GFP_MoKat.tif
