# Supplementary material for: Tubulin glutamylation regulates axon guidance via the selective tuning of microtubule-severing enzymes
Source: EMBO J. 2024 Nov 29;44(1):107–40. doi: 10.1038/s44318-024-00307-x (PMC11695996; doi:10.1038/s44318-024-00307-x)
Supplement: Supplementary file 11 — Source data Fig. 6 [file 44318_2024_307_MOESM11_ESM.zip › EMBOJ-2024-116734_sourcedata_Fig 6/EMBOJ-2024-116734R1-Figure6_Numerical_source_data-sd.xlsx]

## Sheet: Fig.6B
Data pooled from 3 independent experiments
										Statistical analysis
					Nb. of misguided dorsal projections
			Exp.	Emb.	MOCtl	MOp60Kat/1.3 pmol	MOp60Kat/1.3 pmol + mRNA TTLL6	MOp60Kat/1.3 pmol + mRNA TTLL11			MOCtl	MOp60Kat/1.3 pmol	MOp60Kat/1.3 pmol + mRNA TTLL6	MOp60Kat/1.3 pmol + mRNA TTLL11
			Exp.1	1	0	4.8	1.2	7.2		Test for normal distribution
			Exp.1	2	0	3.6	1.2	4.8		D'Agostino & Pearson test
			Exp.1	3	0	8.4	0	2.4		K2	5.599	0.2908	6.542	3.495
			Exp.1	4	0	4.8	3.6	4.8		P value	0.0608	0.8647	0.038	0.1742
			Exp.1	5	1.2	7.2	1.2	9.6		Passed normality test (alpha=0.05)?	Yes	Yes	No	Yes
			Exp.1	6	0	2.4	2.4	4.8		P value summary	ns	ns	*	ns
			Exp.2	7	1.2	2.4	2.4	9.6
			Exp.2	8	0	8.4	7.2	1.2		Number of values	20	20	20	20
			Exp.2	9	1.2	4.8	4.8	8.4
			Exp.2	10	0	4.8	1.2	4.8
			Exp.2	11	0	7.2	0	6
			Exp.2	12	0	1.2	3.6	8.4		Kruskal-Wallis test
			Exp.2	13	0	8.4	1.2	7.2		P value	<0,0001
			Exp.3	14	1.2	7.2	3.6	9.6		Exact or approximate P value?	Approximate
			Exp.3	15	0	9.6	2.4	7.2		P value summary	****
			Exp.3	16	0	6	1.2	2.4		Do the medians vary signif. (P < 0.05)?	Yes
			Exp.3	17	0	3.6	3.6	2.4		Number of groups	4
			Exp.3	18	0	0	1.2	4.8		Kruskal-Wallis statistic	47.6
			Exp.3	19	1.2	4.8	1.2	2.4
			Exp.3	20	0	10.8	3.6	1.2		Data summary
			Exp.3	21						Number of treatments (columns)	4
			Exp.3	22						Number of values (total)	80
										Dunn's multiple comparisons test	Mean rank diff,	Significant?	Summary	Adjusted P Value
										MOCtl vs. MOp60Kat/1.3 pmol	-42.65	Yes	****	<0,0001
										MOCtl vs. MOp60Kat/1.3 pmol + mRNA TTLL6	-21.55	Yes	*	0.0179
										MOCtl vs. MOp60Kat/1.3 pmol + mRNA TTLL11	-42.8	Yes	****	<0,0001
										MOp60Kat/1.3 pmol vs. MOp60Kat/1.3 pmol + mRNA TTLL6	21.1	Yes	*	0.0218
										MOp60Kat/1.3 pmol vs. MOp60Kat/1.3 pmol + mRNA TTLL11	-0.15	No	ns	>0,9999
										MOp60Kat/1.3 pmol + mRNA TTLL6 vs. MOp60Kat/1.3 pmol + mRNA TTLL11	-21.25	Yes	*	0.0204

## Sheet: Fig.6C
Data pooled from 3 independent experiments
										Statistical analysis
					Nb. of misguided rostral projections						MOCtl	MOp60Kat/1.3 pmol	MOp60Kat/1.3 pmol + mRNA TTLL6	MOp60Kat/1.3 pmol + mRNA TTLL11
			Exp.	Emb.	MOCtl	MOp60Kat/1.3 pmol	MOp60Kat/1.3 pmol + mRNA TTLL6	MOp60Kat/1.3 pmol + mRNA TTLL11		Test for normal distribution
			Exp.1	1	0	1.2	0	4.8		D'Agostino & Pearson test
			Exp.1	2	0	0	0	2.4		K2	16.55	1.527	1.333	1.263
			Exp.1	3	0	6	2.4	0		P value	0.0003	0.4661	0.5134	0.5319
			Exp.1	4	0	2.4	3	8.4		Passed normality test (alpha=0.05)?	No	Yes	Yes	Yes
			Exp.1	5	0	1.2	1.2	3.6		P value summary	***	ns	ns	ns
			Exp.1	6	0	2.4	2.4	4.8
			Exp.1	7	0	0	1.2	3.6
			Exp.2	8	1.2	1.2	1.2	0		Kruskal-Wallis test
			Exp.2	9	0	4.8	0	3.6		P value	<0,0001
			Exp.2	10	0	4.8	1.2	3.6		Exact or approximate P value?	Approximate
			Exp.2	11	0	2.4	0	1.2		P value summary	****
			Exp.2	12	1.2	3.6	1.2	3.6		Do the medians vary signif. (P < 0.05)?	Yes
			Exp.2	13	0	2.4	1.2	1.2		Number of groups	4
			Exp.2	14	0	1.2	1.2	0		Kruskal-Wallis statistic	31.74
			Exp.3	15	1.2	3.6	0	2.4
			Exp.3	16	0	2.4	0	0		Data summary
			Exp.3	17	0	1.2	1.2	6		Number of treatments (columns)	4
			Exp.3	18	0	2.4	1.2	0		Number of values (total)	80
			Exp.3	19	0	2.4	0	4.8
			Exp.3	20	0	6	1.2	2.4		Number of families	1
										Number of comparisons per family	6
										Alpha	0.05
										Dunn's multiple comparisons test	Mean rank diff,	Significant?	Summary	Adjusted P Value
										MOCtl vs. MOp60Kat/1.3 pmol	-34.28	Yes	****	<0,0001
										MOCtl vs. MOp60Kat/1.3 pmol + mRNA TTLL6	-15.48	No	ns	0.1698
										MOCtl vs. MOp60Kat/1.3 pmol + mRNA TTLL11	-32.95	Yes	****	<0,0001
										MOp60Kat/1.3 pmol vs. MOp60Kat/1.3 pmol + mRNA TTLL6	18.8	Yes	*	0.0463
										MOp60Kat/1.3 pmol vs. MOp60Kat/1.3 pmol + mRNA TTLL11	1.325	No	ns	>0,9999
										MOp60Kat/1.3 pmol + mRNA TTLL6 vs. MOp60Kat/1.3 pmol + mRNA TTLL11	-17.48	No	ns	0.0796

## Sheet: Fig.6D
Data pooled from 3 independent experiments
										Statistical analysis
					Mean covered distance (μm)
				Emb.	MOCtl	MOp60Kat/1.3 pmol	MOp60Kat/1.3 pmol + mRNA TTLL6	MOp60Kat/1.3 pmol + mRNA TTLL11			MOCtl	MOp60Kat/1.3 pmol	MOp60Kat/1.3 pmol + mRNA TTLL6	MOp60Kat/1.3 pmol + mRNA TTLL11
				1	23451.5	4785.88	16422.8	2315.14		Number of values	78	79	53	55
				2	8633.97	16855.9	13135	12692.3
				3	7828.95	3629.78	20621.3	7288.36		Minimum	6016	217.8	5135	1414
				4	13454.1	17117.3	8448.46	5541.02		25% Percentile	12081	6462	8751	5361
				5	17684.9	11488.9	12896.8	1413.74		Median	14635	8305	12922	9223
				6	13399.9	8614.26	13925.9	5360.95		75% Percentile	19185	11489	18091	12288
				7	13055	5095.91	14552.6	15984.5		Maximum	41407	34106	35877	27036
				8	10210.4	7704.4	15303.6	11670.4
				9	13357.8	18546.2	19509	12288		Mean	15559	9544	13653	9999
				10	24324.2	16874.9	7144.11	18875.6		Std. Deviation	5290	5677	5825	6146
				11	14554.4	7097.8	8572.97	11610.8		Std. Error	599	638.7	800.2	828.7
				12	10345.6	20017.5	19278.6	11832
				13	11924.9	4972.82	12002.8	5014.7		Lower 95% CI of mean	14366	8273	12047	8337
				14	9632.33	6372.81	14140.6	4923.55		Upper 95% CI of mean	16751	10816	15259	11660
				15	12900.7	3519.11	14434	9666.33
				16	16289	18549	7948.79	4688.71		Test for normal distribution
				17	11080.4	13203.3	8600.58	7665.36		D'Agostino & Pearson omnibus normality test
				18	14395.6	13010.1	20701	18555.5		K2	37.74	36.41	16.75	8.143
				19	11933.2	7255.84	6721.75	10170.4		P value	P<0,0001	P<0,0001	0.0002	0.017
				20	16148.9	7989.76	18661.7	10369.4		Passed normality test (alpha=0.05)?	No	No	No	No
				21	18069.8	9619.07	19014.4	2307.46		P value summary	***	***	***	*
				22	18496.9	689.438	8286.47	4093.26
				23	18082.2	8149.04	35877.2	11125.7
				24	16531.4	217.75	25171.7	2209.79
				25	13877.7	5372.78	12922	5623.97
				26	10556.3	10502.7	11144.8	9068.03		Kruskal-Wallis test
				27	22155.6	8199.15	13261.5	6221.67		P value	P<0,0001
				28	19240.6	9245.77	19008.6	18740.2		Exact or approximate P value?	Gaussian Approximation
				29	16277.8	6490.6	6317.8	9906.98		P value summary	***
				30	18261.2	6462.03	8901.08	8749.57		Do the medians vary signif. (P < 0.05)	Yes
				31	15580.4	9077.85	12824	9535.96		Number of groups	4
				32	19216.5	11037.6	10014.2	10850.1		Kruskal-Wallis statistic	61.12
				33	12417.9	7072.3	11227.2	3527.22
				34	21057.3	24698.1	12806	9222.97		Dunn's multiple comparisons test	Mean rank diff,	Significant?	Summary	Adjusted P Value
				35	8111.72	2230.41	13054.8	3094.53		MOCtl vs. MOp60Kat/1.3 pmol	85.05	Yes	****	<0,0001
				36	21742	6490.1	9324.45	6149.19		MOCtl vs. MOp60Kat/1.3 pmol + mRNA TTLL6	27.6	No	ns	0.2583
				37	21111.6	16545.1	8554.21	17826.1		MOCtl vs. MOp60Kat/1.3 pmol + mRNA TTLL11	77.87	Yes	****	<0,0001
				38	12526.7	6768.23	16275.1	27035.5		MOp60Kat/1.3 pmol vs. MOp60Kat/1.3 pmol + mRNA TTLL6	-57.45	Yes	***	0.0001
				39	19601.6	6875.62	21691.2	1539.27		MOp60Kat/1.3 pmol vs. MOp60Kat/1.3 pmol + mRNA TTLL11	-7.176	No	ns	>0,9999
				40	19711.1	6827.76	9588.56	26288.7		MOp60Kat/1.3 pmol + mRNA TTLL6 vs. MOp60Kat/1.3 pmol + mRNA TTLL11	50.27	Yes	**	0.0039
				41	15581.6	4252.11	20597.6	22385.2
				42	10029.3	6158.44	9749.03	9263.24
				43	17683.2	7492.89	5134.87	20324
				44	14945	4482.02	19323.8	18137.9
				45	23762.7	10032.6	14137	7160.05
				46	17571.3	2745.11	17519.8	3497.5
				47	18120.8	34105.5	16793	7826.96
				48	16888.8	7508.93	7398.47	3853.7
				49	20934.2	8749.99	20582.1	7113.84
				50	6015.56	12914.3	11828.1	12883.5
				51	11567.6	1334.6	9759.52	8388.09
				52	20291.8	3644.44	6443.88	12258.4
				53	8573.09	8645.44	6058.32	17359.8
				54	12165.8	8940.78		10324.4
				55	19174.7	6975.4		8111.88
				56	13012.9	6841.28
				57	11492.7	10700
				58	14592	12678.4
				59	19858.4	9145.66
				60	7625.16	8369.61
				61	12187.2	25823.1
				62	13537.2	9449.7
				63	23209.9	13467.3
				64	16601.3	15186
				65	19233.9	10647.2
				66	11924.1	11101.8
				67	21811	8304.8
				68	17064.4	9680.86
				69	12996.3	5676.11
				70	14678.5	3301.22
				71	12401.1	10247.3
				72	14363.2	13501.1
				73	12951.3	14036.4
				74	10688.6	8242.21
				75	12130.4	6929.24
				76	8572.83	5977.94
				77	20703.3	12307.9
				78	41406.5	7915.12
				79		11216.9

## Sheet: Fig.6E
Data pooled from 3 independent experiments
											Statistical analysis
					Mean swimming speed (μm.s-1)
				Emb.	MOCtl	MOp60Kat/1.3 pmol	MOp60Kat/1.3 pmol + mRNA TTLL6	MOp60Kat/1.3 pmol + mRNA TTLL11				MOCtl	MOp60Kat/1.3 pmol	MOp60Kat/1.3 pmol + mRNA TTLL6	MOp60Kat/1.3 pmol + mRNA TTLL11
				1	113085	39882.3	109485	15434.2			Number of values	78	79	53	55
				2	41633.8	62429.2	109458	30219.7
				3	75503.7	9307.12	76375.1	34706.4			Minimum	25168	834.2	19018	6136
				4	64876.7	47548	140808	6840.77			25% Percentile	56851	9307	36492	16245
				5	56852	34814.9	107473	7854.14			Median	67787	22636	69117	27960
				6	64615.6	41020.3	77365.9	16245.3			75% Percentile	87410	30905	108096	38405
				7	62952.2	18873.8	69297.9	29600.9			Maximum	162133	116696	185747	105955
				8	98470.4	36687.6	42510	64835.8
				9	128825	34344.9	29559	25600.1			Mean	74478	26234	72880	33116
				10	117293	112499	59534.2	20972.8			Std. Deviation	28436	22389	42556	24740
				11	140365	18199.5	142883	29771.2			Std. Error	3220	2519	5846	3336
				12	49887.6	60659.1	160655	56342.7
				13	57503	23680.1	133364	13929.7			Lower 95% CI of mean	68067	21219	61151	26428
				14	46447.9	11801.5	52372.7	16411.8			Upper 95% CI of mean	80889	31249	84610	39805
				15	62208.1	13033.7	93261.7	40276.4
				16	52364.7	77287.5	23890.5	8682.8			Test for normal distribution
				17	53430.4	73351.6	138007	25551.2			D'Agostino & Pearson omnibus normality test
				18	46277.9	61953.1	112029	22908.1			K2	10.66	45.34	4.989	22.57
				19	115086	30232.7	69117.3	21188.3			P value	0.0048	P<0,0001	0.0825	P<0,0001
				20	51914.1	24211.4	24377.4	38405.1			Passed normality test (alpha=0.05)?	No	No	Yes	No
				21	87134.2	24664.3	108719	15383.1			P value summary	**	***	ns	***
				22	59462.5	7660.42	138108	12403.8
				23	87193.9	22636.2	120284	33714.3
				24	79715.9	1814.58	76277.9	10522.8
				25	133839	25584.7	35894.3	23433.2
				26	101806	116696	185746	25189
				27	71224.1	30367.2	55256.1	23043.2			Kruskal-Wallis test
				28	61853.3	28017.5	35201.1	32877.6			P value	<0,0001
				29	52328.5	24039.2	70197.7	33023.3			Exact or approximate P value?	Approximate
				30	88057.3	19581.9	98900.9	58330.5			P value summary	****
				31	75130	21613.9	47496.4	105955			Do the medians vary signif. (P < 0.05)?	Yes
				32	61775.7	40880	37089.6	72334.1			Number of groups	4
				33	59880.1	26193.7	74848.2	9044.16			Kruskal-Wallis statistic	119.6
				34	101540	63328.5	38806.1	30743.2
				35	26076.9	14869.4	145054	12893.9			Data summary
				36	104842	30905.2	31081.5	18633.9			Number of treatments (columns)	4
				37	67867.8	68937.9	57028.1	23768.1			Number of values (total)	265
				38	60404.6	28201	38750.3	100132
				39	63013.7	25465.2	24932.4	8551.51			Number of families	1
				40	95048.5	22759.2	53269.8	97365.4			Number of comparisons per family	6
				41	50090.7	28347.4	76287.3	32442.3			Alpha	0.05
				42	48362.3	22809	32496.8	44110.7
				43	56846.6	30704.8	19018	30793.9			Dunn's multiple comparisons test	Mean rank diff,	Significant?	Summary	Adjusted P Value
				44	27675.9	33442	71569.8	21592.7			MOCtl vs. MOp60Kat/1.3 pmol	115.5	Yes	****	<0,0001
				45	39604.5	13071.9	47123.3	29833.6			MOCtl vs. MOp60Kat/1.3 pmol + mRNA TTLL6	14.58	No	ns	>0,9999
				46	30826.9	35680.4	83427.6	6135.96			MOCtl vs. MOp60Kat/1.3 pmol + mRNA TTLL11	95.97	Yes	****	<0,0001
				47	25167.8	21318.1	43059.1	28988.7			MOp60Kat/1.3 pmol vs. MOp60Kat/1.3 pmol + mRNA TTLL6	-100.9	Yes	****	<0,0001
				48	132740	6258.07	20551.3	11677.9			MOp60Kat/1.3 pmol vs. MOp60Kat/1.3 pmol + mRNA TTLL11	-19.51	No	ns	0.8836
				49	57977.6	7292.38	98010.1	16937.7			MOp60Kat/1.3 pmol + mRNA TTLL6 vs. MOp60Kat/1.3 pmol + mRNA TTLL11	81.39	Yes	****	<0,0001
				50	65830.9	12915.6	26284.6	30675.1
				51	66839.5	834.207	40664.7	27960.3
				52	72549.4	1518.67	34163.4	102153
				53	84549.1	8646.31	25243	48221.6
				54	71442.4	22354.2		49164
				55	81105.4	6976.1		67599
				56	106526	6841.97
				57	108441	8917.54
				58	76617.7	10566.4
				59	162133	9146.57
				60	73549.7	8370.45
				61	63543	25825.7
				62	67706.7	23626.6
				63	41021.9	22447.7
				64	48354	15187.5
				65	69172	17747.1
				66	53427.6	27757.3
				67	99367.8	13842.7
				68	60586.2	12102.3
				69	71101.5	7095.85
				70	79402.6	5502.58
				71	108303	8540.29
				72	61160.5	11252
				73	82673.8	5399.14
				74	59846.6	8243.04
				75	71951.4	34649.7
				76	71257.4	29892.7
				77	80869.5	15386.4
				78	142880	7915.91
				79		8012.9

## Sheet: Fig.6G
Data pooled from 2 independent experiments
										Statistical analysis
										P value and statistical significance
				% of larvae with dorsal nerve defects						Test	Chi-square
			n= Emb.	0	1	2	>2			Chi-square, df	138,3, 9
		+/+	57	46	10	0	1			P value	<0,0001
		-/- MZ	61	6	10	10	35			P value summary	****
		-/- MZ + TTLL6 mRNA	56	4	4	10	38			One- or two-sided	NA
		-/- MZ + TTLL11 mRNA	54	3	4	10	37			Statistically significant (P < 0.05)?	Yes
											P value	P value summary
										+/+ vs -/- MZ	<0,0001	****
										+/+ vs -/- MZ + TTLL6 mRNA	<0,0001	****
										+/+ vs -/- MZ + TTLL11 mRNA	<0,0001	****
										-/- MZ vs -/- MZ + TTLL6 mRNA	0.4095	ns
										-/- MZ vs -/- MZ + TTLL11 mRNA	0.36	ns
										-/- MZ + TTLL6 mRNA vs -/- MZ + TTLL11 mRNA	0.9894	ns

## Sheet: Fig.6H
Data pooled from 2 independent experiments
																	Statistical analysis
				katna1+/+			katna1-/-MZ			katna1-/-MZ + TTLL6 mRNA			katna1-/-MZ + TTLL11 mRNA					katna1+/+	katna1-/-MZ	katna1-/-MZ + TTLL6 mRNA	katna1-/-MZ + TTLL11 mRNA
				Emb.	Exp. N°	Number of misguided dorsal nerves	Emb.	Exp. N°	Number of misguided dorsal nerves	Emb.	Exp. N°	Number of misguided dorsal nerves	Emb.	Exp. N°	Number of misguided dorsal nerves		Number of values	56	63	55	56
				1	Exp.1	0	1	Exp.1	5	1	Exp.1	5	1	Exp.1	3
				2	Exp.1	0	2	Exp.1	1	2	Exp.1	6	2	Exp.1	3		Minimum	0	0	0	0
				3	Exp.1	0	3	Exp.1	1	3	Exp.1	2	3	Exp.1	4		Maximum	3	7	8	9
				4	Exp.1	0	4	Exp.1	3	4	Exp.1	2	4	Exp.1	5		Range	3	7	8	9
				5	Exp.1	0	5	Exp.1	0	5	Exp.1	4	5	Exp.1	3
				6	Exp.1	1	6	Exp.1	1	6	Exp.1	2	6	Exp.1	3		Mean	0.2321	2.952	3.182	3.75
				7	Exp.1	0	7	Exp.1	6	7	Exp.1	4	7	Exp.1	6		Std. Deviation	0.5391	1.913	1.668	2.242
				8	Exp.1	0	8	Exp.1	3	8	Exp.1	4	8	Exp.1	9		Std. Error of Mean	0.07203	0.241	0.2249	0.2996
				9	Exp.1	0	9	Exp.1	4	9	Exp.1	5	9	Exp.1	7
				10	Exp.1	1	10	Exp.1	5	10	Exp.1	2	10	Exp.1	4		Test for normal distribution
				11	Exp.1	0	11	Exp.1	6	11	Exp.1	5	11	Exp.1	7		D'Agostino & Pearson test
				12	Exp.1	0	12	Exp.1	7	12	Exp.1	5	12	Exp.1	2		K2	59.45	4.095	0.5674	3.354
				13	Exp.1	1	13	Exp.1	6	13	Exp.1	0	13	Exp.1	6		P value	<0,0001	0.1291	0.753	0.1869
				14	Exp.1	0	14	Exp.1	7	14	Exp.1	3	14	Exp.1	4		Passed normality test (alpha=0.05)?	No	Yes	Yes	Yes
				15	Exp.1	0	15	Exp.1	2	15	Exp.1	2	15	Exp.1	8		P value summary	****	ns	ns	ns
				16	Exp.1	0	16	Exp.1	4	16	Exp.1	3	16	Exp.1	0
				17	Exp.1	0	17	Exp.1	4	17	Exp.1	2	17	Exp.1	8		Number of values	56	63	55	56
				18	Exp.1	0	18	Exp.1	6	18	Exp.1	5	18	Exp.1	3
				19	Exp.1	0	19	Exp.1	3	19	Exp.1	1	19	Exp.1	2
				20	Exp.1	0	20	Exp.1	2	20	Exp.1	4	20	Exp.1	7
				21	Exp.1	1	21	Exp.1	4	21	Exp.1	4	21	Exp.1	2		Kruskal-Wallis test
				22	Exp.1	0	22	Exp.1	0	22	Exp.1	2	22	Exp.1	1		P value	<0,0001
				23	Exp.1	0	23	Exp.1	6	23	Exp.1	3	23	Exp.1	1		Exact or approximate P value?	Approximate
				24	Exp.1	0	24	Exp.1	4	24	Exp.1	5	24	Exp.1	3		P value summary	****
				25	Exp.1	0	25	Exp.1	0	25	Exp.1	4	25	Exp.1	3		Do the medians vary signif. (P < 0.05)?	Yes
				26	Exp.1	0	26	Exp.1	4	26	Exp.1	0	26	Exp.1	1		Number of groups	4
				27	Exp.1	0	27	Exp.1	4	27	Exp.1	3	27	Exp.1	2		Kruskal-Wallis statistic	102.6
				28	Exp.1	0	28	Exp.1	0	28	Exp.2	2	28	Exp.1	4
				29	Exp.2	0	29	Exp.1	3	29	Exp.2	5	29	Exp.1	2		Data summary
				30	Exp.2	0	30	Exp.1	5	30	Exp.2	3	30	Exp.1	0		Number of treatments (columns)	4
				31	Exp.2	0	31	Exp.1	6	31	Exp.2	1	31	Exp.1	0		Number of values (total)	230
				32	Exp.2	0	32	Exp.1	2	32	Exp.2	3	32	Exp.1	9
				33	Exp.2	1	33	Exp.1	1	33	Exp.2	3	33	Exp.1	2
				34	Exp.2	1	34	Exp.2	3	34	Exp.2	2	34	Exp.1	5		Number of families	1
				35	Exp.2	0	35	Exp.2	3	35	Exp.2	3	35	Exp.1	3		Number of comparisons per family	6
				36	Exp.2	0	36	Exp.2	2	36	Exp.2	3	36	Exp.2	4		Alpha	0.05
				37	Exp.2	0	37	Exp.2	1	37	Exp.2	4	37	Exp.2	2
				38	Exp.2	0	38	Exp.2	1	38	Exp.2	4	38	Exp.2	2		Dunn's multiple comparisons test	Mean rank diff,	Significant?	Summary	Adjusted P Value
				39	Exp.2	0	39	Exp.2	5	39	Exp.2	0	39	Exp.2	7		katna1+/+ vs. katna1-/-MZ	-92.03	Yes	****	<0,0001
				40	Exp.2	0	40	Exp.2	4	40	Exp.2	1	40	Exp.2	5		katna1+/+ vs. katna1-/-MZ + TTLL6 mRNA	-100.9	Yes	****	<0,0001
				41	Exp.2	0	41	Exp.2	5	41	Exp.2	3	41	Exp.2	2		katna1+/+ vs. katna1-/-MZ + TTLL11 mRNA	-110.7	Yes	****	<0,0001
				42	Exp.2	0	42	Exp.2	1	42	Exp.2	3	42	Exp.2	3		katna1-/-MZ vs. katna1-/-MZ + TTLL6 mRNA	-8.906	No	ns	>0,9999
				43	Exp.2	0	43	Exp.2	3	43	Exp.2	3	43	Exp.2	4		katna1-/-MZ vs. katna1-/-MZ + TTLL11 mRNA	-18.68	No	ns	0.7255
				44	Exp.2	0	44	Exp.2	1	44	Exp.2	4	44	Exp.2	4		katna1-/-MZ + TTLL6 mRNA vs. katna1-/-MZ + TTLL11 mRNA	-9.774	No	ns	>0,9999
				45	Exp.2	1	45	Exp.2	3	45	Exp.2	3	45	Exp.2	4
				46	Exp.2	0	46	Exp.2	5	46	Exp.2	3	46	Exp.2	6
				47	Exp.2	1	47	Exp.2	1	47	Exp.2	2	47	Exp.2	4
				48	Exp.2	0	48	Exp.2	0	48	Exp.2	4	48	Exp.2	4
				49	Exp.2	0	49	Exp.2	2	49	Exp.2	6	49	Exp.2	3
				50	Exp.2	0	50	Exp.2	3	50	Exp.2	1	50	Exp.2	4
				51	Exp.2	3	51	Exp.2	1	51	Exp.2	8	51	Exp.2	4
				52	Exp.2	0	52	Exp.2	3	52	Exp.2	5	52	Exp.2	1
				53	Exp.2	0	53	Exp.2	2	53	Exp.2	0	53	Exp.2	4
				54	Exp.2	1	54	Exp.2	2	54	Exp.2	4	54	Exp.2	2
				55	Exp.2	1	55	Exp.2	2	55	Exp.2	5	55	Exp.2	7
				56	Exp.2	0	56	Exp.2	4				56	Exp.2	2
							57	Exp.2	3
							58	Exp.2	3
							59	Exp.2	0
							60	Exp.2	2
							61	Exp.2	1
							62	Exp.2	3
							63	Exp.2	2

## Sheet: Fig.6I
Data pooled from 2 independent experiments
																	Statistical analysis
				katna1+/+			katna1-/-MZ			katna1-/-MZ + TTLL6 mRNA			katna1-/-MZ + TTLL11 mRNA					katna1+/+	katna1-/-MZ	katna1-/-MZ + TTLL6 mRNA	katna1-/-MZ + TTLL11 mRNA
				Emb.	Exp. N°	Swimming speed (μm.s-1)	Emb.	Exp. N°	Swimming speed (μm.s-1)	Emb.	Exp. N°	Swimming speed (μm.s-1)	Emb.	Exp. N°	Swimming speed (μm.s-1)		Number of values	65	74	78	47
				1	Exp.1	33347.2	1	Exp.1	15614.7	1	Exp.1	31120.5	1	Exp.1	39662.8
				2	Exp.1	31080.2	2		7536.59	2		23987.4	2		27160.7		Minimum	18202	750	2863	1120
				3	Exp.1	41726.9	3		7975.59	3		6108.52	3		14792.2		Maximum	168861	48168	49943	46917
				4	Exp.1	63562.7	4		5016.44	4		5406.79	4		32989.5		Range	150659	47418	47080	45797
				5	Exp.1	49678.2	5		4882.18	5		4661.46	5		15515.1
				6	Exp.1	68994.6	6		12600.3	6		11690.1	6		2264.92		Mean	63325	16832	17088	18007
				7	Exp.1	40251.9	7		8925.49	7		8962.93	7		5707.38		Std. Deviation	32163	10362	10261	10916
				8	Exp.1	18202.3	8		12920.3	8		16717.5	8		7834.72		Std. Error of Mean	3989	1205	1162	1592
				9	Exp.1	58328.1	9		749.971	9		13562.3	9		17597.3
				10	Exp.1	56940	10		15650	10		6392.64	10		14332.3		Test for normal distribution
				11	Exp.1	70020	11		17190.5	11		17939.4	11		15748.1		D'Agostino & Pearson test
				12	Exp.1	125880	12		9757.91	12		17516.6	12		24712.1		K2	15.31	10.68	17.4	4.305
				13	Exp.1	69397.8	13		28365.9	13		15504.9	13		17725.3		P value	0.0005	0.0048	0.0002	0.1162
				14	Exp.1	63452.6	14		19526.1	14		16212.7	14		16498.1		Passed normality test (alpha=0.05)?	No	No	No	Yes
				15	Exp.1	21934	15		8106.23	15		9069.33	15		46917.3		P value summary	***	**	***	ns
				16	Exp.1	32827.2	16		7542.91	16		12478	16		12409.2
				17	Exp.1	26230.3	17		10029.2	17		11091	17		26174.5		Number of values	65	74	78	47
				18	Exp.1	51794.9	18		9384.35	18		41876.8	18		13335
				19	Exp.1	44774.5	19		15449	19		44206.6	19		4907.16
				20	Exp.1	83904	20		33560.4	20		14899.9	20		24161.5
				21	Exp.1	35426.1	21		5485.01	21		15534.1	21		14927.8
				22	Exp.1	68043.6	22		8759.84	22		17209.4	22		27664		Kruskal-Wallis test
				23	Exp.1	19422.6	23		7530.23	23		14514.7	23		36199.3		P value	<0,0001
				24	Exp.1	56204.6	24		9268.11	24		7180.48	24		3350.95		Exact or approximate P value?	Approximate
				25	Exp.1	35771.7	25		7252.15	25		26174.4	25		1120		P value summary	****
				26	Exp.1	20156.3	26		37553.4	26		12160.4	26		9534.65		Do the medians vary signif. (P < 0.05)?	Yes
				27	Exp.1	20657.1	27		13270.7	27		21448	27		33052.2		Number of groups	4
				28	Exp.1	77106.1	28		6415.1	28		8651.6	28		18029.5		Kruskal-Wallis statistic	124.4
				29	Exp.1	54127.4	29		8908.81	29		8316.98	29		31342.7
				30	Exp.1	50918.7	30		15806.5	30		8227.88	30		14818.9		Data summary
				31	Exp.1	93838.9	31		35012.1	31		18503.2	31		35180.9		Number of treatments (columns)	4
				32	Exp.1	46355.7	32		19534.2	32		16620.4	32		35656.9		Number of values (total)	264
				33	Exp.2	71374.7	33		11308.7	33		17006.8	33		17563
				34	Exp.2	29984.1	34		25615.8	34		20192.1	34		13120.9		Number of families	1
				35	Exp.2	72062.6	35		20838	35		15738.4	35		33494.5		Number of comparisons per family	6
				36	Exp.2	56599.2	36		2385.46	36		29169.2	36		13334.6		Alpha	0.05
				37	Exp.2	95285.2	37		11709.6	37		12574.1	37		11873.8
				38	Exp.2	105954	38		12315.1	38		32224.8	38		9931.2		Dunn's multiple comparisons test	Mean rank diff,	Significant?	Summary	Adjusted P Value
				39	Exp.2	54342.3	39		12656.3	39		8166	39		8280.48		Control vs. Katna1 mut	124.1	Yes	****	<0,0001
				40	Exp.2	61948.6	40		15678.7	40		11428.2	40		7161.3		Control vs. Katna1 mut + TTLL6 mRNA	121.7	Yes	****	<0,0001
				41	Exp.2	36392.6	41		17230.2	41		17106.2	41		16330.1		Control vs. Katna1 mut + TTLL11 mRNA	117.2	Yes	****	<0,0001
				42	Exp.2	82920.7	42		41495.8	42		18201.6	42		9017.12		Katna1 mut vs. Katna1 mut + TTLL6 mRNA	-2.371	No	ns	>0,9999
				43	Exp.2	63643.1	43		25860.1	43		15801	43		14547.1		Katna1 mut vs. Katna1 mut + TTLL11 mRNA	-6.901	No	ns	>0,9999
				44	Exp.2	79438.9	44		6971.76	44		5427.37	44		16642.9		Katna1 mut + TTLL6 mRNA vs. Katna1 mut + TTLL11 mRNA	-4.53	No	ns	>0,9999
				45	Exp.2	39867	45		14519.5	45		39898.6	45		8032.07
				46	Exp.2	45230.9	46		17908.5	46		16244.8	46		19019.5
				47	Exp.2	131001	47		4089.76	47		11518.9	47		6653.18
				48	Exp.2	44364.5	48		10111	48		5524.66
				49	Exp.2	77519.9	49		28173.5	49		42060.2
				50	Exp.2	39710.9	50		30415.6	50		16608.5
				51	Exp.2	48571.9	51		26336.5	51		9842.85
				52	Exp.2	168861	52		36037.2	52		20286.7
				53	Exp.2	54566.1	53		17047	53		22396
				54	Exp.2	55342.1	54		9705.72	54		31125.7
				55	Exp.2	48553.7	55		33169.7	55		4627.79
				56	Exp.2	62633.8	56		23589.9	56		29592.5
				57	Exp.2	97511.5	57		41430.2	57		49942.5
				58	Exp.2	98299.6	58		13870.1	58		4035.3
				59	Exp.2	131003	59		17899.5	59		7264.6
				60	Exp.2	91614.4	60		28804.8	60		8842.71
				61	Exp.2	80173.8	61		6933.53	61		24331.8
				62	Exp.2	123026	62		14279.4	62		10273.9
				63	Exp.2	147126	63		18193.4	63		20996.3
				64	Exp.2	44802.1	64		18133.5	64		22436.5
				65	Exp.2	46035.6	65		24294.9	65		35360.5
							66		6891.21	66		9121.06
							67		25937.7	67		15996
							68		48167.6	68		4257.11
							69		19087.3	69		15840.4
							70		28072.3	70		15566.5
							71		14866.5	71		27199.9
							72		6365.64	72		12504.8
							73		10923.7	73		13363.2
							74		20700.5	74		11087.2
										75		29847.9
										76		12177
										77		22859.2
										78		2862.7
