# Supplementary material for: Tubulin glutamylation regulates axon guidance via the selective tuning of microtubule-severing enzymes
Source: EMBO J. 2024 Nov 29;44(1):107–40. doi: 10.1038/s44318-024-00307-x (PMC11695996; doi:10.1038/s44318-024-00307-x)
Supplement: Supplementary file 12 — Source data Fig. 7 [file 44318_2024_307_MOESM12_ESM.zip]

Archive with 18 entries (17 files):
- EMBOJ-2024-116734_sourcedata_Fig 7/
- __MACOSX/._EMBOJ-2024-116734_sourcedata_Fig 7
- EMBOJ-2024-116734_sourcedata_Fig 7/Fig7_panelA_MOKat1.3_EB3-GFP_Kymo.tif
- __MACOSX/EMBOJ-2024-116734_sourcedata_Fig 7/._Fig7_panelA_MOKat1.3_EB3-GFP_Kymo.tif
- EMBOJ-2024-116734_sourcedata_Fig 7/EMBOJ-2024-116734R1-Figure7_Numerical_source_data-sd.xlsx
- __MACOSX/EMBOJ-2024-116734_sourcedata_Fig 7/._EMBOJ-2024-116734R1-Figure7_Numerical_source_data-sd.xlsx
- EMBOJ-2024-116734_sourcedata_Fig 7/Fig7_panelA_MOCTL_EB3-GFP.tif
- __MACOSX/EMBOJ-2024-116734_sourcedata_Fig 7/._Fig7_panelA_MOCTL_EB3-GFP.tif
- EMBOJ-2024-116734_sourcedata_Fig 7/Fig7_panelA_MOCTL_EB3-GFP_Kymo.tif
- __MACOSX/EMBOJ-2024-116734_sourcedata_Fig 7/._Fig7_panelA_MOCTL_EB3-GFP_Kymo.tif
- EMBOJ-2024-116734_sourcedata_Fig 7/Fig7_panelA_MOKat1.3_EB3-GFP.tif
- __MACOSX/EMBOJ-2024-116734_sourcedata_Fig 7/._Fig7_panelA_MOKat1.3_EB3-GFP.tif
- EMBOJ-2024-116734_sourcedata_Fig 7/Fig7_panelA_MOKat1.3andTTLL6mRNA_EB3-GFPzoom.tif
- __MACOSX/EMBOJ-2024-116734_sourcedata_Fig 7/._Fig7_panelA_MOKat1.3andTTLL6mRNA_EB3-GFPzoom.tif
- EMBOJ-2024-116734_sourcedata_Fig 7/Fig7_panelA_MOKat1.3andTTLL6mRNA_EB3-GFP_Kymo.tif
- __MACOSX/EMBOJ-2024-116734_sourcedata_Fig 7/._Fig7_panelA_MOKat1.3andTTLL6mRNA_EB3-GFP_Kymo.tif
- EMBOJ-2024-116734_sourcedata_Fig 7/Fig7_panelA_MOKat1.3andTTLL6mRNA_EB3-GFP.tif
- __MACOSX/EMBOJ-2024-116734_sourcedata_Fig 7/._Fig7_panelA_MOKat1.3andTTLL6mRNA_EB3-GFP.tif
