# Supplementary material for: Tubulin glutamylation regulates axon guidance via the selective tuning of microtubule-severing enzymes
Source: EMBO J. 2024 Nov 29;44(1):107–40. doi: 10.1038/s44318-024-00307-x (PMC11695996; doi:10.1038/s44318-024-00307-x)
Supplement: Supplementary file 12 — Source data Fig. 7 [file 44318_2024_307_MOESM12_ESM.zip › EMBOJ-2024-116734_sourcedata_Fig 7/EMBOJ-2024-116734R1-Figure7_Numerical_source_data-sd.xlsx]

## Sheet: Fig. 7C
Data pooled from 4 independent experiments
	Nb. of EB3 comets /50μm axons							Statistical analysis
Exp.	MO CTL		MOp60Kat /1,3 pmol		MOp60Kat /1,3 pmol+TTLL6
Exp.1	31.8225	Exp.1	49.54	Exp.1	52.1999				MO CTL	MOp60Kat /1,3 pmol	MOp60Kat /1,3 pmol+TTLL6
Exp.1	38.2396	Exp.1	18.1724	Exp.1	55.7621			Test for normal distribution
Exp.1	37.8121	Exp.1	5.57414	Exp.1	32.4074			D'Agostino & Pearson test
Exp.1	42.4383	Exp.1	40.2884	Exp.1	24.1546			K2	20.01	15.71	2.494
Exp.1	141.807	Exp.1	12.5125	Exp.1	45.4506			P value	<0,0001	0.0004	0.2874
Exp.1	43.0098	Exp.1	10.8932	Exp.1	73.9723			Passed normality test (alpha=0.05)?	No	No	Yes
Exp.1	58.9226	Exp.1	69.1656	Exp.1	64.7523			P value summary	****	***	ns
Exp.1	43.1136	Exp.1	15.9559	Exp.1	7.89889
Exp.1	29.321	Exp.1	52.682	Exp.1	21.645			Number of values	57	73	38
Exp.1	54.8267	Exp.1	66.3871	Exp.1	73.6278
Exp.1	45.4358	Exp.1	17.7522	Exp.1	28.0733
Exp.1	64.3046	Exp.1	9.66184	Exp.1	32.1502			Kruskal-Wallis test
Exp.1	52.1395	Exp.1	9.298	Exp.1	38.9482			P value	<0,0001
Exp.1	70.9849	Exp.1	0	Exp.1	31.3283			Exact or approximate P value?	Approximate
Exp.1	51.4728	Exp.1	70.1947	Exp.1	48.5133			P value summary	****
Exp.1	65.7139	Exp.1	21.2857	Exp.1	23.3645			Do the medians vary signif. (P < 0.05)?	Yes
Exp.1	64.758	Exp.1	7.35835	Exp.2	31.2989			Number of groups	3
Exp.1	13.8026	Exp.1	5.20183	Exp.2	47.1772			Kruskal-Wallis statistic	41.14
Exp.1	15.8278	Exp.1	0	Exp.2	106.061
Exp.1	67.2646	Exp.1	47.138	Exp.2	86.4937			Data summary	3
Exp.1	117.86	Exp.1	39.5165	Exp.2	41.0142			Number of treatments (columns)	168
Exp.1	126.451	Exp.1	11.048	Exp.2	25.9403
Exp.1	17.9937	Exp.1	24.8988	Exp.2	32.0104
Exp.1	29.1219	Exp.1	12.4844	Exp.2	49.0196
Exp.1	25.1383	Exp.2	17.1549	Exp.2	38.4347			Dunn's multiple comparisons test	Mean rank diff,	Significant?	Summary	Adjusted P Value
Exp.2	159.085	Exp.2	13.3639	Exp.2	23.5522			MO CTL vs. MOp60Kat /1,3 pmol	51.55	Yes	****	<0,0001
Exp.2	77.577	Exp.2	8.48176	Exp.2	38.9864			MO CTL vs. MOp60Kat /1,3 pmol +TTLL6	8.509	No	ns	>0,9999
Exp.2	27.5657	Exp.2	22.0459	Exp.2	32.0073			MOp60Kat /1,3 pmol vs. MOp60Kat /1,3 pmol +TTLL6	-43.04	Yes	****	<0,0001
Exp.2	26.5907	Exp.2	19.6499	Exp.4	77.4888
Exp.2	31.362	Exp.2	35.7143	Exp.4	63.0964
Exp.2	37.4532	Exp.2	6.41026	Exp.4	31.5657
Exp.2	48.4713	Exp.2	32.2061	Exp.4	87.4175
Exp.2	50.7055	Exp.2	34.4348	Exp.4	59.5462
Exp.2	83.9545	Exp.2	25.2525	Exp.4	40.2576
Exp3.	138.527	Exp.2	24.0798	Exp.4	71.1111
Exp3.	64.4841	Exp.2	39.1581	Exp.4	61.3695
Exp3.	21.1096	Exp.2	20.7684	Exp.4	63.6574
Exp3.	41.79	Exp.2	40.9524	Exp.4	81.1209
Exp3.	29.6296	Exp.2	26.455
Exp3.	35.2183	Exp.2	43.9422
Exp3.	53.1046	Exp.2	15.6495
Exp3.	57.8495	Exp3.	3.34672
Exp3.	46.2963	Exp3.	14.3678
Exp3.	61.7284	Exp3.	2.71665
Exp3.	72.0165	Exp3.	53.7634
Exp3.	95.631	Exp3.	16.3399
Exp3.	60.4496	Exp3.	76.6929
Exp3.	54.0424	Exp3.	34.32
Exp3.	37.8788	Exp3.	32.2729
Exp3.	35.0683	Exp3.	40.5197
Exp3.	29.3586	Exp3.	21.2508
Exp3.	47.1698	Exp3.	88.6802
Exp3.	84.5146	Exp3.	24.9138
Exp3.	56.8182	Exp3.	91.5369
Exp3.	100.473	Exp3.	37.2439
Exp3.	75.3012	Exp3.	28.9017
Exp3.	42.3729	Exp3.	33.0688
		Exp3.	14.6585
		Exp3.	20.202
		Exp3.	40.4709
		Exp3.	15.7445
		Exp3.	11.5056
		Exp3.	6.8306
		Exp3.	21.3675
		Exp3.	16.5017
		Exp3.	49.6032
		Exp3.	19.7239
		Exp3.	58.9496
		Exp.4	46.9873
		Exp.4	28.3086
		Exp.4	23.8357
		Exp.4	34.965
		Exp.4	11.2461

## Sheet: Fig.7D
Data pooled from 4 independent experiments
		Mean comet speed (μm.min-1)									Statistical analysis
		MO CTL		MOp60Kat /1,3 pmol		MOp60Kat /1,3 pmol+TTLL6						MO CTL	MOp60Kat /1,3 pmol	MOp60Kat /1,3 pmol+TTLL6
											Test for normal distribution
		Manip1	2.38198	Manip1	2.37069	Manip1	2.64448				D'Agostino & Pearson test
		Manip1	2.79387	Manip1	1.62964	Manip1	2.79338				K2	22.92	8.829	4.172
		Manip1	2.77471	Manip1	1.54905	Manip1	1.797				P value	<0,0001	0.0121	0.1242
		Manip1	2.0965	Manip1	1.77274	Manip1	1.68443				Passed normality test (alpha=0.05)?	No	No	Yes
		Manip1	2.78199	Manip1	2.05512	Manip1	2.75896				P value summary	****	*	ns
		Manip1	2.90241	Manip1	1.88623	Manip1	2.58024
		Manip1	2.22422	Manip1	3.33636	Manip1	2.98105				Number of values	59	73	38
		Manip1	2.09195	Manip1	2.5604	Manip1	2.0604
		Manip1	2.16421	Manip1	4.26943	Manip1	3.06053
		Manip1	2.58113	Manip1	2.89371	Manip1	2.839
		Manip1	3.29116	Manip1	2.2706	Manip1	2.44162
		Manip1	2.96122	Manip1	2.32983	Manip1	2.5297				Kruskal-Wallis test
		Manip1	2.98532	Manip1	1.8738	Manip1	3.33997				P value	<0,0001
		Manip1	2.80655	Manip1	2.88204	Manip1	2.81694				Exact or approximate P value?	Approximate
		Manip1	2.90524	Manip1	3.32653	Manip1	2.7608				P value summary	****
		Manip1	3.49329	Manip1	2.61568	Manip1	2.61715				Do the medians vary signif. (P < 0.05)?	Yes
		Manip1	2.82208	Manip1	1.64594	Manip1	1.9989				Number of groups	3
		Manip1	3.37549	Manip1	3.88079	Manip2	2.27923				Kruskal-Wallis statistic	33.13
		Manip1	3.9806	Manip1	2.73099	Manip2	2.82796
		Manip1	3.44397	Manip1	2.73411	Manip2	3.04289				Number of families	1
		Manip1	3.35505	Manip1	2.76842	Manip2	1.51307				Number of comparisons per family	3
		Manip1	2.78862	Manip1	1.71325	Manip2	2.85967				Alpha	0.05
		Manip1	2.57871	Manip1	2.40705	Manip2	2.60166
		Manip1	2.40695	Manip2	1.70518	Manip2	2.79052				Dunn's multiple comparisons test	Mean rank diff,	Significant?	Summary	Adjusted P Value
		Manip1	3.17308	Manip2	2.19633	Manip2	2.87121				MO CTL vs. MOp60Kat /1,3 pmol	47.58	Yes	****	<0,0001
		Manip1	2.44906	Manip2	2.47887	Manip2	2.29206				MO CTL vs. MOp60Kat /1,3 pmol +TTLL6	11.6	No	ns	0.771
		Manip1	3.54541	Manip2	3.04953	Manip2	3.10472				MoKatna1 vs. MOp60Kat /1,3 pmol +TTLL6	-35.98	Yes	***	0.0008
		Manip2	3.68535	Manip2	2.77329	Manip2	2.41501
		Manip2	5.01326	Manip2	1.99513	Manip4	3.31133
		Manip2	3.06175	Manip2	2.08646	Manip4	3.23685
		Manip2	3.02899	Manip2	2.3284	Manip4	3.37625
		Manip2	2.80909	Manip2	2.31057	Manip4	3.20823
		Manip2	3.08956	Manip2	2.36907	Manip4	2.86143
		Manip2	2.41617	Manip2	2.27593	Manip4	2.91289
		Manip2	2.74748	Manip2	2.36991	Manip4	3.27691
		Manip2	2.43004	Manip2	2.96447	Manip4	2.53339
		Manip2	3.09273	Manip2	1.95858	Manip4	2.91934
		Manip3	3.0896	Manip2	2.7597	Manip4	3.54719
		Manip3	3.22315	Manip2	3.43445
		Manip3	2.47724	Manip2	2.47364
		Manip3	2.56802	Manip2	1.74063
		Manip3	2.834	Manip3	1.28862
		Manip3	2.8848	Manip3	1.62072
		Manip3	2.8699	Manip3	1.08426
		Manip3	3.03623	Manip3	2.96808
		Manip3	2.75278	Manip3	3.08527
		Manip3	2.48258	Manip3	2.28791
		Manip3	2.00868	Manip3	4.25022
		Manip3	2.75539	Manip3	2.47379
		Manip3	2.67727	Manip3	2.20117
		Manip3	2.65755	Manip3	3.22848
		Manip3	2.74865	Manip3	2.45056
		Manip3	2.92185	Manip3	2.23011
		Manip3	2.62584	Manip3	3.78567
		Manip3	3.12531	Manip3	1.7328
		Manip3	2.80319	Manip3	2.69083
		Manip3	3.86886	Manip3	1.63263
		Manip3	3.24871	Manip3	1.83628
		Manip3	3.74113	Manip3	2.0484
				Manip3	1.96564
				Manip3	1.64836
				Manip3	1.47215
				Manip3	1.1975
				Manip3	2.53829
				Manip3	1.97149
				Manip3	2.49231
				Manip3	1.72461
				Manip3	2.69946
				Manip4	1.92474
				Manip4	1.71039
				Manip4	2.17653
				Manip4	2.30907
				Manip4	1.98445
