# Supplementary material for: Tubulin glutamylation regulates axon guidance via the selective tuning of microtubule-severing enzymes
Source: EMBO J. 2024 Nov 29;44(1):107–40. doi: 10.1038/s44318-024-00307-x (PMC11695996; doi:10.1038/s44318-024-00307-x)
Supplement: Supplementary file 13 — Source data Fig. 8 [file 44318_2024_307_MOESM13_ESM.zip]

Archive with 28 entries (27 files):
- EMBOJ-2024-116734_sourcedata_Fig 8/
- __MACOSX/._EMBOJ-2024-116734_sourcedata_Fig 8
- EMBOJ-2024-116734_sourcedata_Fig 8/Fig8_panelA_MOspATG and TTLL6mRNA_dotsandlines.tif
- __MACOSX/EMBOJ-2024-116734_sourcedata_Fig 8/._Fig8_panelA_MOspATG and TTLL6mRNA_dotsandlines.tif
- EMBOJ-2024-116734_sourcedata_Fig 8/Fig8_panelA_MOspATG and TTLL6mRNA_sMN_zn5.tif
- __MACOSX/EMBOJ-2024-116734_sourcedata_Fig 8/._Fig8_panelA_MOspATG and TTLL6mRNA_sMN_zn5.tif
- EMBOJ-2024-116734_sourcedata_Fig 8/EMBOJ-2024-116734R1-Figure8_Numerical_source_data-sd.xlsx
- __MACOSX/EMBOJ-2024-116734_sourcedata_Fig 8/._EMBOJ-2024-116734R1-Figure8_Numerical_source_data-sd.xlsx
- EMBOJ-2024-116734_sourcedata_Fig 8/Fig8_panelE_sp++_sMN_zn5.tif
- __MACOSX/EMBOJ-2024-116734_sourcedata_Fig 8/._Fig8_panelE_sp++_sMN_zn5.tif
- EMBOJ-2024-116734_sourcedata_Fig 8/Fig8_panelA_MOspATG and TTLL11mRNA_sMN_zn5.tif
- __MACOSX/EMBOJ-2024-116734_sourcedata_Fig 8/._Fig8_panelA_MOspATG and TTLL11mRNA_sMN_zn5.tif
- EMBOJ-2024-116734_sourcedata_Fig 8/Fig8_panelA_MOspATG_sMN_zn5.tif
- __MACOSX/EMBOJ-2024-116734_sourcedata_Fig 8/._Fig8_panelA_MOspATG_sMN_zn5.tif
- EMBOJ-2024-116734_sourcedata_Fig 8/Fig8_panelA_MOCTL_dotsandlines.tif
- __MACOSX/EMBOJ-2024-116734_sourcedata_Fig 8/._Fig8_panelA_MOCTL_dotsandlines.tif
- EMBOJ-2024-116734_sourcedata_Fig 8/Fig8_panelE_spC68XC68Xand TTLL6mRNA_sMN_zn5.tif
- __MACOSX/EMBOJ-2024-116734_sourcedata_Fig 8/._Fig8_panelE_spC68XC68Xand TTLL6mRNA_sMN_zn5.tif
- EMBOJ-2024-116734_sourcedata_Fig 8/Fig8_panelE_spC68XC68X_sMN_zn5.tif
- __MACOSX/EMBOJ-2024-116734_sourcedata_Fig 8/._Fig8_panelE_spC68XC68X_sMN_zn5.tif
- EMBOJ-2024-116734_sourcedata_Fig 8/Fig8_panelA_MOspATG_dotsandlines.tif
- __MACOSX/EMBOJ-2024-116734_sourcedata_Fig 8/._Fig8_panelA_MOspATG_dotsandlines.tif
- EMBOJ-2024-116734_sourcedata_Fig 8/Fig8_panelA_MOCTL_sMN_zn5.tif
- __MACOSX/EMBOJ-2024-116734_sourcedata_Fig 8/._Fig8_panelA_MOCTL_sMN_zn5.tif
- EMBOJ-2024-116734_sourcedata_Fig 8/Fig8_panelA_MOspATG and TTLL11mRNA_dotsandlines.tif
- __MACOSX/EMBOJ-2024-116734_sourcedata_Fig 8/._Fig8_panelA_MOspATG and TTLL11mRNA_dotsandlines.tif
- EMBOJ-2024-116734_sourcedata_Fig 8/Fig8_panelE_spC68XC68Xand TTLL11mRNA_sMN_zn5.tif
- __MACOSX/EMBOJ-2024-116734_sourcedata_Fig 8/._Fig8_panelE_spC68XC68Xand TTLL11mRNA_sMN_zn5.tif
