# Supplementary material for: Tubulin glutamylation regulates axon guidance via the selective tuning of microtubule-severing enzymes
Source: EMBO J. 2024 Nov 29;44(1):107–40. doi: 10.1038/s44318-024-00307-x (PMC11695996; doi:10.1038/s44318-024-00307-x)
Supplement: Supplementary file 13 — Source data Fig. 8 [file 44318_2024_307_MOESM13_ESM.zip › EMBOJ-2024-116734_sourcedata_Fig 8/EMBOJ-2024-116734R1-Figure8_Numerical_source_data-sd.xlsx]

## Sheet: Fig.8B
Data pooled from 3 independent experiments
										Statistical analysis
					Nb. of abnormal rostral projections
			Exp. N°	Emb.	MOCtl	MOspATG	MOspATG + mRNATTLL6	MOspATG + mRNATTLL11			MOCtl	MOspATG	MOspATG + mRNATTLL6	MOspATG + mRNATTLL11
			Exp.1	1	0	15	24	18		Number of values	69	79	63	78
			Exp.1	2	0	22	16	7
			Exp.1	3	1	24	23	18		Minimum	0	0	0	0
			Exp.1	4	0	14	21	8		25% Percentile	0	15	16	1
			Exp.1	5	0	10	19	1		Median	0	19	21	7.5
			Exp.1	6	0	17	18	12		75% Percentile	0	22	24	16.25
			Exp.1	7	0	22	14	14		Maximum	1	24	24	24
			Exp.1	8	0	17	19	20
			Exp.1	9	0	22	2	0		Mean	0.08696	17.68	17.52	9.077
			Exp.1	10	0	10	21	18		Std. Deviation	0.2838	6.223	7.973	8.047
			Exp.1	11	0	24	17	10		Std. Error	0.03417	0.7002	1.005	0.9111
			Exp.1	12	0	19	24	7
			Exp.1	13	0	24	17	21		Lower 95% CI of mean	0.01877	16.29	15.52	7.263
			Exp.1	14	0	12	23	12		Upper 95% CI of mean	0.1551	19.08	19.53	10.89
			Exp.1	15	0	21	24	2
			Exp.1	16	0	10	2	0		Test for normal distribution
			Exp.1	17	0	0	16	0		D'Agostino & Pearson omnibus normality test
			Exp.1	18	0	10	24	20		K2	60.58	16.52	13.41	23.54
			Exp.1	19	0	16	18	8		P value	P<0,0001	0.0003	0.0012	P<0,0001
			Exp.1	20	0	17	0	3		Passed normality test (alpha=0.05)?	No	No	No	No
			Exp.1	21	0	14	21	16		P value summary	***	***	**	***
			Exp.1	22	0	18	21	16
			Exp.1	23	0	24	2	24		Sum	6	1397	1104	708
			Exp.1	24	0	24	13	3
			Exp.1	25	0	15	24	17
			Exp.2	26	0	15	20	1
			Exp.2	27	0	22	17	16		Kruskal-Wallis test
			Exp.2	28	0	24	22	0		P value	<0,0001
			Exp.2	29	1	22	24	10		Exact or approximate P value?	Approximate
			Exp.2	30	0	24	23	6		P value summary	****
			Exp.2	31	0	24	12	11		Do the medians vary signif. (P < 0.05)?	Yes
			Exp.2	32	0	19	0	11		Number of groups	4
			Exp.2	33	0	19	23	24		Kruskal-Wallis statistic	161.3
			Exp.2	34	0	20	4	1
			Exp.2	35	0	22	24	1		Data summary
			Exp.2	36	0	24	24	15		Number of treatments (columns)	4
			Exp.2	37	0	22	24	23		Number of values (total)	289
			Exp.2	38	0	15	9	19
			Exp.2	39	0	22	21	16		Number of families	1
			Exp.2	40	0	24	24	17		Number of comparisons per family	6
			Exp.2	41	0	0	18	22		Alpha	0.05
			Exp.2	42	0	22	24	1
			Exp.2	43	1	2	0	10		Dunn's multiple comparisons test	Mean rank diff,	Significant?	Summary	Adjusted P Value
			Exp.2	44	1	17	4	8		MOCtl vs. MOspATG	-151	Yes	****	<0,0001
			Exp.2	45	0	22	24	0		MOCtl vs. MOspATG + TTLL6 mRNA	-153.9	Yes	****	<0,0001
			Exp.2	46	1	15	24	9		MOCtl vs. MOspATG + TTLL11 mRNA	-85.06	Yes	****	<0,0001
			Exp.2	47	0	20	24	2		MOspATG vs. MOspATG + TTLL6 mRNA	-2.882	No	ns	>0,9999
			Exp.2	48	0	24	9	3		MOspATG vs. MOspATG + TTLL11 mRNA	65.94	Yes	****	<0,0001
			Exp.2	49	0	19	24	21		MOspATG + TTLL6 mRNA vs. MOspATG + TTLL11 mRNA	68.82	Yes	****	<0,0001
			Exp.2	50	0	23	24	0
			Exp.2	51	0	20	22	0
			Exp.2	52	0	21	24	4
			Exp.3	53	0	20	21	12
			Exp.3	54	0	24	0	7
			Exp.3	55	0	5	16	2
			Exp.3	56	0	15	22	0
			Exp.3	57	0	23	19	3
			Exp.3	58	0	11	22	0
			Exp.3	59	0	21	21	5
			Exp.3	60	0	13	0	17
			Exp.3	61	0	22	20	24
			Exp.3	62	0	11	24	3
			Exp.3	63	0	15	24	0
			Exp.3	64	0	13		0
			Exp.3	65	0	19		0
			Exp.3	66	0	23		0
			Exp.3	67	0	19		7
			Exp.3	68	0	21		4
			Exp.3	69	1	18		14
			Exp.3	70		24		24
			Exp.3	71		24		17
			Exp.3	72		11		0
			Exp.3	73		16		2
			Exp.3	74		20		4
			Exp.3	75		1		5
			Exp.3	76		11		24
			Exp.3	77		6		0
			Exp.3	78		23		8
			Exp.3	79		24

## Sheet: Fig.8C
Data pooled from 3 independent experiments
										Statistical analysis
					Mean swimming speed (μm.s-1)
				Emb.	MOCtl	MOspATG	MOspATG + mRNATTLL6	MOspATG + mRNATTLL11			MOCtl	MOspATG	MOspATG + mRNATTLL6	MOspATG + mRNATTLL11
				1	95977.8	6498.31	8588.74	75439.5		Number of values	72	92	102	126
				2	69292.5	1948.83	3475.21	5078.47
				3	36893.5	684.75	4334.51	15788.3		Minimum	13802	684.8	1637	2033
				4	107862	5098.56	4143.51	6392.54		Maximum	124855	49359	28920	135593
				5	105245	5293.47	5210.3	10488.2		Range	111053	48674	27283	133560
				6	69684	2635.05	13157.1	7543.94
				7	35949.9	8581.03	7121.65	7895.82		Mean	62633	7678	7038	18450
				8	41255.3	5076.58	3116.52	9325.84		Std. Deviation	29409	7229	4065	19786
				9	28339.8	14037.3	4022.61	70933.3		Std. Error of Mean	3466	753.7	402.4	1763
				10	45517.3	7754.48	3097.91	15073.1
				11	46929.8	11384.3	5851	6263.41		Test for normal distribution
				12	91412.5	5533.43	2477.33	60769.6		D'Agostino & Pearson test
				13	39078.5	5442.11	4913.78	4016.27		K2	4.356	100.1	65.97	105.2
				14	57450.7	5901.3	2508.7	14203.7		P value	0.1133	<0,0001	<0,0001	<0,0001
				15	79120.9	2571.87	5828.64	48206.6		Passed normality test (alpha=0.05)?	Yes	No	No	No
				16	22949.9	6222.31	6061.49	8661		P value summary	ns	****	****	****
				17	64926.9	3934	11025.4	46055
				18	26324	6285.93	2098.67	4834.72
				19	124855	4167.91	8242.92	12063.5
				20	66304.9	8372.93	7800.33	5652.81		Kruskal-Wallis test
				21	47123.7	1648.09	5270.36	7695.76		P value	<0,0001
				22	71142.4	5237.78	5593.21	10588.2		Exact or approximate P value?	Approximate
				23	65447.2	6255.41	10572.5	14465.6		P value summary	****
				24	88272.3	4805.66	10215.2	10408.8		Do the medians vary signif. (P < 0.05)?	Yes
				25	95027.2	7952.89	3923.83	9265.49		Number of groups	4
				26	75507.5	9665.36	5540.72	9460.41		Kruskal-Wallis statistic	206.4
				27	72398	9799.54	9025.84	7444.6
				28	65566.2	2201.16	7719.82	12484.6		Data summary
				29	28861.2	9731.45	2752.4	9994.52		Number of treatments (columns)	4
				30	85378.5	9470.99	11329.1	9960.42		Number of values (total)	392
				31	50361.9	10751.4	8491.8	6478.71
				32	111420	8099.14	4871.05	8897.87		Number of families	1
				33	35283.3	13284.8	1906.17	34588.9		Number of comparisons per family	6
				34	76669.4	6372.15	8383.14	8931.44		Alpha	0.05
				35	64415.5	20901	4301.37	7960.19
				36	96846.9	14244.9	8672.71	16608.1		Dunn's multiple comparisons test	Mean rank diff,	Significant?	Summary	Adjusted P Value
				37	15607.2	6329.93	7729.07	19333.3		MOCtl vs. MOspATG	220.7	Yes	****	<0,0001
				38	13802	13909.1	1895.81	8667.98		MOCtl vs. MOspATG + TTLL6 mRNA	219	Yes	****	<0,0001
				39	14268.4	49358.6	7546.44	6220.39		MOCtl vs. MOspATG + TTLL11 mRNA	123.9	Yes	****	<0,0001
				40	73104.4	6392.25	7776.86	19545		MOspATG vs. MOspATG + TTLL6 mRNA	-1.673	No	ns	>0,9999
				41	14563	2322.03	28920.4	10701.6		MOspATG vs. MOspATG + TTLL11 mRNA	-96.75	Yes	****	<0,0001
				42	54646.8	3176.88	9315.67	21859.8		MOspATG + TTLL6 mRNA vs. MOspATG + TTLL11 mRNA	-95.07	Yes	****	<0,0001
				43	118652	4978.44	20470.1	28225.4
				44	124712	4231.69	9202.85	11078.4
				45	82455.4	26394.3	6426.77	34795.1
				46	53816.5	7632.77	10586.1	18716.3
				47	94747.2	3480.37	4592.66	7960.04
				48	90337.8	2479.29	3040.2	9587.86
				49	107745	1565.65	6039.47	12886.7
				50	60731.1	5405.09	11920.3	8979.11
				51	46827.5	7815.78	4125.16	5727.03
				52	62157.9	6242.29	6681.2	23111.9
				53	55899.7	2387.11	9228.23	135593
				54	33876.2	6962.44	10881.7	20986.4
				55	63632.8	5015.29	8568.42	12620.2
				56	30240.7	5227.41	4435.52	5619.65
				57	29857.9	4017.62	5908.47	16016.5
				58	106133	1299.87	5696.22	32996.9
				59	121512	4655.36	4644.06	8939.95
				60	36730.6	10056.6	5935.02	26158.8
				61	30521.4	3196.73	7533.69	15008
				62	83877.5	5661.54	5620.03	15493.5
				63	44125.9	1712.21	5239.41	36567.4
				64	27248.6	6436.66	4711.89	20256.5
				65	41413.5	13974	4594.99	9162.46
				66	50047	12600.8	4048.37	17672.3
				67	63337.5	1511.63	4976.43	13172
				68	59472	42750.2	3562.13	9376.45
				69	87894.7	15437.3	3387.85	20261.8
				70	46803.3	14587.3	9370.6	28771.9
				71	30053	6053.39	2629.22	28408.3
				72	53649.1	6271.65	7223.14	11358.2
				73		2003.78	2419.53	21166
				74		6362.97	8326.03	19256.1
				75		8986.98	9394.21	15442.7
				76		8799.79	1637.02	15678.3
				77		2824.85	5660.82	4898.48
				78		4499.07	6142.94	6419.68
				79		4515.04	6752.81	14870.7
				80		4158.66	5468.77	27206.8
				81		4745.1	10577.7	73864.7
				82		3501.55	4331.84	20773.8
				83		2285.99	6036.48	18708.5
				84		11211.1	7573.89	9098.06
				85		3939.21	8121.96	10526
				86		4944.32	4877.94	7753
				87		10123.1	11004	7716.66
				88		3560.43	10106.1	5193.97
				89		8405.3	2813.57	47660.1
				90		10293.8	6652	15114.9
				91		8958.36	18225.7	94420.4
				92		12838	5800.26	57278.6
				93			13092.3	6708.72
				94			7821.31	5812.34
				95			12449.6	4978.61
				96			3096.6	3049.64
				97			4408.17	3853.65
				98			4988.27	9872.07
				99			12738.3	17906.2
				100			14417.6	12914.1
				101			6104.88	9757.36
				102			10758.6	15601.2
				103				4093.18
				104				5530.51
				105				2033.38
				106				4156.68
				107				50927.1
				108				17996.5
				109				4610.47
				110				18228.1
				111				6398.97
				112				10452.8
				113				7943
				114				38255
				115				6639.86
				116				5219.76
				117				25518.3
				118				7759.89
				119				9165.97
				120				8192.65
				121				27777.4
				122				73844.1
				123				19024.4
				124				10342.7
				125				18082.6
				126				7215.69

## Sheet: Fig.8D
Data pooled from 3 independent experiments
										Statistical analysis
					Mean covered distance (μm)
				Emb.	MOCtl	MOspATG	MOspATG + mRNATTLL6	MOspATG + mRNATTLL11			MOCtl	MOspATG	MOspATG + mRNATTLL6	MOspATG + mRNATTLL11
				1	11517.3	1949.49	11079.5	6789.56		Number of values	71	90	98	124
				2	8315.09	701.58	729.795	1828.25
				3	8854.43	164.34	7672.09	1894.6		Minimum	2905	164.3	253.2	388.7
				4	3235.85	4435.75	4847.9	4986.18		Maximum	15913	15856	15451	20151
				5	9472.04	1588.04	3751.41	5034.31		Range	13008	15692	15198	19762
				6	14633.6	6245.08	2563.8	3847.41
				7	5392.49	3604.03	1028.45	2605.62		Mean	8553	5044	4220	5896
				8	8663.62	1370.68	3305.99	5875.28		Std. Deviation	2855	3719	3525	4168
				9	6801.54	3790.07	1579.94	6384		Std. Error of Mean	338.8	392	356.1	374.3
				10	8921.13	3954.78	2632.95	6330.71
				11	9381.52	13319.7	668.88	1879.02		Test for normal distribution
				12	13711.9	1162.02	3095.68	9115.44		D'Agostino & Pearson test
				13	7034.14	2775.48	752.612	2048.3		K2	1.313	8.992	30.18	36.31
				14	8617.61	12569.8	3818.74	5113.33		P value	0.5187	0.0112	<0,0001	<0,0001
				15	9494.51	1928.9	818.483	12212		Passed normality test (alpha=0.05)?	Yes	No	No	No
				16	7573.46	3546.72	3462.03	15908.2		P value summary	ns	*	****	****
				17	15582.4	2832.48	7020.3	4144.95
				18	6317.76	3582.98	2529.77	1450.42
				19	11236.9	7284.45	4698.3	5428.57
				20	15913.2	444.986	2220.22	2543.76		Kruskal-Wallis test
				21	7068.56	3000.9	1838.73	2770.47		P value	<0,0001
				22	12805.6	3614.07	706.289	3176.47		Exact or approximate P value?	Approximate
				23	11780.5	4503.9	3158.21	6943.47		P value summary	****
				24	10592.7	1441.7	1895.43	6557.55		Do the medians vary signif. (P < 0.05)?	Yes
				25	5701.63	13628.2	1621.16	3613.54		Number of groups	4
				26	9060.9	3233.85	660.575	20150.7		Kruskal-Wallis statistic	69.83
				27	6926.68	462.244	3398.72	4690.1
				28	10245.4	12261.6	2038.03	4119.92		Data summary
				29	9065.15	10512.8	876.79	5996.71		Number of treatments (columns)	4
				30	3342.59	5805.75	629.035	9263.19		Number of values (total)	383
				31	6351	7046.25	1257.47	388.723
				32	13800.5	11557.8	5290.68	5605.66
				33	11594.8	2102.81	3382.36	10376.7		Number of families	1
				34	2905.41	4389.21	2318.72	2947.37		Number of comparisons per family	6
				35	3745.74	7026.22	568.743	3104.47		Alpha	0.05
				36	4968.73	13352.8	1358.36	6975.41
				37	5992.73	8884.54	2799.67	7539.99		Dunn's multiple comparisons test	Mean rank diff,	Significant?	Summary	Adjusted P Value
				38	8772.53	1725.91	6073.28	2340.35		MOCtl vs. MOspATG	111.1	Yes	****	<0,0001
				39	3932.02	1532.54	2515.23	4665.3		MOCtl vs. MOspATG + TTLL6 mRNA	139.5	Yes	****	<0,0001
				40	9836.43	1906.13	5526.92	5277.15		MOCtl vs. MOspATG + TTLL11 mRNA	88.5	Yes	****	<0,0001
				41	10678.7	4480.6	3036.94	7705.12		MOspATG vs. MOspATG + TTLL6 mRNA	28.43	No	ns	0.4717
				42	11224.1	4951.08	3084.85	3934.77		MOspATG vs. MOspATG + TTLL11 mRNA	-22.61	No	ns	0.8413
				43	9894.65	8710.13	3493.41	5927.34		MOspATG + TTLL6 mRNA vs. MOspATG + TTLL11 mRNA	-51.04	Yes	**	0.0039
				44	9686.97	5953.56	1515.58	5649.97
				45	8527.25	2505.86	4104.27	13570.1
				46	10840.5	520.651	5073.15	4491.92
				47	9697.03	657.574	6079.37	1671.61
				48	7287.73	4215.97	990.04	2876.36
				49	7024.12	937.893	1803.92	3479.41
				50	11188.4	3558.11	2768.47	3232.48
				51	10061.9	1289.04	2611.61	1030.87
				52	6097.72	7101.69	6683.37	3466.79
				53	9544.93	1655.05	1064.52	4892.58
				54	6806.46	10820.7	6203.89	13851
				55	5443.32	3374.8	8676.49	4164.65
				56	5374.42	1130.88	1811.18	1685.89
				57	9551.94	4050.16	8724.48	8168.39
				58	10936.1	8145.81	4972.24	7919.25
				59	7713.44	9590.2	10284.7	6704.96
				60	3662.57	6454.15	6287.29	3923.82
				61	7548.97	2106.03	3109.85	9455.04
				62	7942.67	10041.2	1516.35	6972.06
				63	7357.12	8803.65	1700.31	6582.13
				64	9939.24	5292.35	2090.1	10330.8
				65	7507.05	7399.3	3205.92	5222.6
				66	5700.38	3190.76	3455.61	10073.2
				67	7136.64	1779.96	7309.07	14225.8
				68	7910.52	7288.6	946.519	3094.23
				69	9828.7	4272.51	8884.46	3039.28
				70	6311.14	9329.88	1742.06	5113.5
				71	9656.84	5867.44	2248.03	3066.7
				72		15856.3	4509.22	10794.6
				73		9628.5	441.995	6932.19
				74		581.369	1868.07	6949.22
				75		7695.04	4975.78	2822.1
				76		8799.25	1823.26	734.773
				77		9627.59	8531.28	962.951
				78		7445.68	4442.63	2230.6
				79		3386.69	2469.15	4081.01
				80		661.247	2173.13	6647.82
				81		6681.12	15450.7	8724.99
				82		4583.36	4142.2	5051.29
				83		8183.81	2926.76	3275.3
				84		1102.35	7922.89	3473.59
				85		3239.33	14856	3721.44
				86		2572.57	253.222	5324.5
				87		5115.15	2793.84	2025.65
				88		2277.65	7654.77	7149.02
				89		5147.28	1914.09	4534.47
				90		617.217	5498.77	16484.5
				91			13609.1	2012.62
				92			3251.43	12205.9
				93			5289.81	1493.58
				94			14366.2	731.915
				95			12993.1	1734.14
				96			4757.81	9477.19
				97			12637.1	7520.59
				98			10328.2	6586.2
				99				7318.02
				100				5616.44
				101				2333.11
				102				1659.15
				103				976.022
				104				2369.31
				105				9166.87
				106				10258
				107				2351.34
				108				3281.06
				109				3071.51
				110				5330.9
				111				3574.35
				112				10328.9
				113				2589.55
				114				1722.52
				115				19904.2
				116				5587.12
				117				6874.48
				118				9831.18
				119				19166.4
				120				13291.9
				121				6278.05
				122				17065.4
				123				7594.68
				124				2381.18

## Sheet: Fig.8F
Data pooled from 3 independent experiments
									Statistical analysis
									P value and statistical significance
				% of larvae with rostral nerve defects					Test	Chi-square
			n= Emb.	0	1	2	>2		Chi-square, df	68,05, 9
		sp+/+	52	37	12	2	1		P value	<0,0001
		spC68X/C68X	34	5	11	7	11		P value summary	****
		spC68X/C68X + mRNATTLL6	47	7	8	10	22		One- or two-sided	NA
		spC68X/C68X + mRNATTLL11	49	7	14	12	16		Statistically significant (P < 0.05)?	Yes
										P value	P value summary
									sp+/+ vs. spC68X/C68X	<0,0001	****
									sp+/+ vs. spC68X/C68X + TTLL6 mRNA	<0,0001	****
									sp+/+ vs. spC68X/C68X + TTLL11 mRNA	<0,0001	****
									spC68X/C68X vs. spC68X/C68X + TTLL6 mRNA	0.3926	ns
									spC68X/C68X vs. spC68X/C68X + TTLL11 mRNA	0.9723	ns
									spC68X/C68X + TTLL6 mRNA vs. spC68X/C68X+ TTLL11 mRNA	0.436	ns

## Sheet: Fig.8G
Data pooled from 3 independent experiments
																Statistical analysis
			sp+/+			spC68X/C68X			spC68X/C68X + mRNATTLL6			spC68X/C68X + mRNATTLL11					sp+/+	spC68X/C68X	spC68X/C68X + mRNATTLL6	spC68X/C68X + mRNATTLL11
			Exp. N°	Emb.	Nb. of abnormal rostral projections	Exp. N°	Emb.	Nb. of abnormal rostral projections	Exp. N°	Emb.	Nb. of abnormal rostral projections	Exp. N°	Emb.	Nb. of abnormal rostral projections
			Exp.1	1	0	Exp.1	1	1	Exp.1	1	4	Exp.1	1	1		Number of values	52	34	47	49
			Exp.1	2	0	Exp.1	2	7	Exp.1	2	3	Exp.1	2	2
			Exp.1	3	1	Exp.1	3	3	Exp.1	3	1	Exp.1	3	2		Minimum	0	0	0	0
			Exp.1	4	0	Exp.1	4	1	Exp.1	4	3	Exp.1	4	2		Maximum	3	7	8	14
			Exp.1	5	0	Exp.1	5	1	Exp.1	5	4	Exp.1	5	4		Range	3	7	8	14
			Exp.1	6	0	Exp.1	6	2	Exp.1	6	4	Exp.1	6	1
			Exp.1	7	0	Exp.1	7	0	Exp.1	7	3	Exp.1	7	1		Mean	0.3654	2	2.489	2.816
			Exp.1	8	0	Exp.1	8	2	Exp.1	8	3	Exp.1	8	1		Std. Deviation	0.6577	1.651	1.84	3.212
			Exp.1	9	0	Exp.1	9	2	Exp.1	9	3	Exp.2	9	1		Std. Error of Mean	0.0912	0.2832	0.2684	0.4589
			Exp.1	10	0	Exp.1	10	0	Exp.1	10	1	Exp.2	10	2
			Exp.2	11	1	Exp.1	11	1	Exp.2	11	3	Exp.2	11	1		Test for normal distribution
			Exp.2	12	0	Exp.1	12	3	Exp.2	12	8	Exp.2	12	7		D'Agostino & Pearson test
			Exp.2	13	1	Exp.2	13	2	Exp.2	13	6	Exp.2	13	2		K2	32.85	9.743	5.4	31.02
			Exp.2	14	0	Exp.2	14	3	Exp.2	14	2	Exp.2	14	0		P value	<0,0001	0.0077	0.0672	<0,0001
			Exp.2	15	0	Exp.2	15	0	Exp.2	15	0	Exp.2	15	0		Passed normality test (alpha=0.05)?	No	No	Yes	No
			Exp.2	16	0	Exp.2	16	3	Exp.2	16	4	Exp.2	16	2		P value summary	****	**	ns	****
			Exp.2	17	3	Exp.2	17	1	Exp.2	17	2	Exp.2	17	8
			Exp.2	18	0	Exp.2	18	3	Exp.2	18	0	Exp.2	18	6
			Exp.2	19	1	Exp.2	19	1	Exp.2	19	1	Exp.2	19	1
			Exp.2	20	0	Exp.2	20	2	Exp.2	20	1	Exp.2	20	0		Kruskal-Wallis test
			Exp.2	21	1	Exp.2	21	2	Exp.2	21	2	Exp.2	21	1		P value	<0,0001
			Exp.2	22	0	Exp.2	22	5	Exp.2	22	1	Exp.2	22	2		Exact or approximate P value?	Approximate
			Exp.2	23	1	Exp.2	23	2	Exp.2	23	3	Exp.2	23	3		P value summary	****
			Exp.2	24	1	Exp.3	24	1	Exp.2	24	2	Exp.2	24	13		Do the medians vary signif. (P < 0.05)?	Yes
			Exp.2	25	0	Exp.3	25	0	Exp.2	25	0	Exp.2	25	0		Number of groups	4
			Exp.2	26	0	Exp.3	26	1	Exp.2	26	4	Exp.2	26	3		Kruskal-Wallis statistic	58.9
			Exp.2	27	2	Exp.3	27	5	Exp.2	27	5	Exp.2	27	3
			Exp.2	28	1	Exp.3	28	1	Exp.2	28	4	Exp.2	28	7
			Exp.2	29	0	Exp.3	29	3	Exp.2	29	2	Exp.3	29	1		Number of families	1
			Exp.2	30	1	Exp.3	30	0	Exp.3	30	3	Exp.3	30	1		Number of comparisons per family	6
			Exp.2	31	0	Exp.3	31	3	Exp.3	31	1	Exp.3	31	2		Alpha	0.05
			Exp.3	32	0	Exp.3	32	1	Exp.3	32	1	Exp.3	32	3
			Exp.3	33	0	Exp.3	33	1	Exp.3	33	6	Exp.3	33	0		Dunn's multiple comparisons test	Mean rank diff,	Significant?	Summary	Adjusted P Value
			Exp.3	34	1	Exp.3	34	5	Exp.3	34	6	Exp.3	34	1		sp+/+ vs. spC68X/C68X	-57.62	Yes	****	<0,0001
			Exp.3	35	1				Exp.3	35	2	Exp.3	35	0		sp+/+ vs. spC68X/C68X + mRNATTLL6	-69.6	Yes	****	<0,0001
			Exp.3	36	2				Exp.3	36	4	Exp.3	36	11		sp+/+ vs. spC68X/C68X + mRNATTLL11	-63.08	Yes	****	<0,0001
			Exp.3	37	0				Exp.3	37	3	Exp.3	37	6		spC68X/C68X vs. spC68X/C68X + mRNATTLL6	-11.99	No	ns	>0,9999
			Exp.3	38	0				Exp.3	38	3	Exp.3	38	5		spC68X/C68X vs. spC68X/C68X + mRNATTLL11	-5.46	No	ns	>0,9999
			Exp.3	39	0				Exp.3	39	0	Exp.3	39	4		spC68X/C68X + mRNATTLL6 vs. spC68X/C68X + mRNATTLL11	6.526	No	ns	>0,9999
			Exp.3	40	1				Exp.3	40	2	Exp.3	40	14
			Exp.3	41	0				Exp.3	41	2	Exp.3	41	1
			Exp.3	42	0				Exp.3	42	2	Exp.3	42	1
			Exp.3	43	0				Exp.3	43	0	Exp.3	43	1
			Exp.3	44	0				Exp.3	44	2	Exp.3	44	2
			Exp.3	45	0				Exp.3	45	0	Exp.3	45	2
			Exp.3	46	0				Exp.3	46	1	Exp.3	46	0
			Exp.3	47	0				Exp.3	47	0	Exp.3	47	2
			Exp.3	48	0							Exp.3	48	3
			Exp.3	49	0							Exp.3	49	2
			Exp.3	50	0
			Exp.3	51	0
			Exp.3	52	0
