# Supplementary material for: Tubulin glutamylation regulates axon guidance via the selective tuning of microtubule-severing enzymes
Source: EMBO J. 2024 Nov 29;44(1):107–40. doi: 10.1038/s44318-024-00307-x (PMC11695996; doi:10.1038/s44318-024-00307-x)
Supplement: Supplementary file 14 — Source data Fig. 9 [file 44318_2024_307_MOESM14_ESM.zip]

Archive with 46 entries (45 files):
- EMBOJ-2024-116734_sourcedata_Fig 9/
- __MACOSX/._EMBOJ-2024-116734_sourcedata_Fig 9
- EMBOJ-2024-116734_sourcedata_Fig 9/Fig 9_Sp--KO and TTLL6_cortico_GFP.tif
- __MACOSX/EMBOJ-2024-116734_sourcedata_Fig 9/._Fig 9_Sp--KO and TTLL6_cortico_GFP.tif
- EMBOJ-2024-116734_sourcedata_Fig 9/Fig 9_Sp+-heteroandTTLL6_cortico_GFP.tif
- __MACOSX/EMBOJ-2024-116734_sourcedata_Fig 9/._Fig 9_Sp+-heteroandTTLL6_cortico_GFP.tif
- EMBOJ-2024-116734_sourcedata_Fig 9/Fig 9_Sp--KO NT_cortico_tubulinGFP.tif
- __MACOSX/EMBOJ-2024-116734_sourcedata_Fig 9/._Fig 9_Sp--KO NT_cortico_tubulinGFP.tif
- EMBOJ-2024-116734_sourcedata_Fig 9/Fig 9_Sp--KO and TTLL11_cortico_GFP.tif
- __MACOSX/EMBOJ-2024-116734_sourcedata_Fig 9/._Fig 9_Sp--KO and TTLL11_cortico_GFP.tif
- EMBOJ-2024-116734_sourcedata_Fig 9/Fig 9_Sp++ NT_cortico_GFP.tif
- __MACOSX/EMBOJ-2024-116734_sourcedata_Fig 9/._Fig 9_Sp++ NT_cortico_GFP.tif
- EMBOJ-2024-116734_sourcedata_Fig 9/Fig 9_Sp+-heteroandTTLL6_cortico_tubulinGFP.tif
- __MACOSX/EMBOJ-2024-116734_sourcedata_Fig 9/._Fig 9_Sp+-heteroandTTLL6_cortico_tubulinGFP.tif
- EMBOJ-2024-116734_sourcedata_Fig 9/Fig 9_Sp+-heteroandTTLL6_cortico_tubulin.tif
- __MACOSX/EMBOJ-2024-116734_sourcedata_Fig 9/._Fig 9_Sp+-heteroandTTLL6_cortico_tubulin.tif
- EMBOJ-2024-116734_sourcedata_Fig 9/EMBOJ-2024-116734R1-Figure9_Numerical_source_data-sd.xlsx
- __MACOSX/EMBOJ-2024-116734_sourcedata_Fig 9/._EMBOJ-2024-116734R1-Figure9_Numerical_source_data-sd.xlsx
- EMBOJ-2024-116734_sourcedata_Fig 9/Fig 9_Sp--KO and TTLL6_cortico_tubulin.tif
- __MACOSX/EMBOJ-2024-116734_sourcedata_Fig 9/._Fig 9_Sp--KO and TTLL6_cortico_tubulin.tif
- EMBOJ-2024-116734_sourcedata_Fig 9/Fig 9_Sp--KO and TTLL11_cortico_tubulinGFP.tif
- __MACOSX/EMBOJ-2024-116734_sourcedata_Fig 9/._Fig 9_Sp--KO and TTLL11_cortico_tubulinGFP.tif
- EMBOJ-2024-116734_sourcedata_Fig 9/Fig 9_Sp+-hetero NT_cortico_tubulinGFP.tif
- __MACOSX/EMBOJ-2024-116734_sourcedata_Fig 9/._Fig 9_Sp+-hetero NT_cortico_tubulinGFP.tif
- EMBOJ-2024-116734_sourcedata_Fig 9/Fig 9_Sp+-heteroandTTLL11_cortico_tubulinGFP.tif
- __MACOSX/EMBOJ-2024-116734_sourcedata_Fig 9/._Fig 9_Sp+-heteroandTTLL11_cortico_tubulinGFP.tif
- EMBOJ-2024-116734_sourcedata_Fig 9/Fig 9_Sp++ NT_cortico_tubulinGFP.tif
- __MACOSX/EMBOJ-2024-116734_sourcedata_Fig 9/._Fig 9_Sp++ NT_cortico_tubulinGFP.tif
- EMBOJ-2024-116734_sourcedata_Fig 9/Fig 9_Sp--KO and TTLL11_cortico_tubulin.tif
- __MACOSX/EMBOJ-2024-116734_sourcedata_Fig 9/._Fig 9_Sp--KO and TTLL11_cortico_tubulin.tif
- EMBOJ-2024-116734_sourcedata_Fig 9/Fig 9_Sp+-hetero NT_cortico_tubulin.tif
- __MACOSX/EMBOJ-2024-116734_sourcedata_Fig 9/._Fig 9_Sp+-hetero NT_cortico_tubulin.tif
- EMBOJ-2024-116734_sourcedata_Fig 9/Fig 9_Sp+-heteroandTTLL11_cortico_tubulin.tif
- __MACOSX/EMBOJ-2024-116734_sourcedata_Fig 9/._Fig 9_Sp+-heteroandTTLL11_cortico_tubulin.tif
- EMBOJ-2024-116734_sourcedata_Fig 9/Fig 9_Sp--KO NT_cortico_GFP.tif
- __MACOSX/EMBOJ-2024-116734_sourcedata_Fig 9/._Fig 9_Sp--KO NT_cortico_GFP.tif
- EMBOJ-2024-116734_sourcedata_Fig 9/Fig 9_Sp+-hetero NT_cortico_GFP.tif
- __MACOSX/EMBOJ-2024-116734_sourcedata_Fig 9/._Fig 9_Sp+-hetero NT_cortico_GFP.tif
- EMBOJ-2024-116734_sourcedata_Fig 9/Fig 9_Sp++ NT_cortico_tubulin.tif
- __MACOSX/EMBOJ-2024-116734_sourcedata_Fig 9/._Fig 9_Sp++ NT_cortico_tubulin.tif
- EMBOJ-2024-116734_sourcedata_Fig 9/Fig 9_Sp+-heteroandTTLL11_cortico_GFP.tif
- __MACOSX/EMBOJ-2024-116734_sourcedata_Fig 9/._Fig 9_Sp+-heteroandTTLL11_cortico_GFP.tif
- EMBOJ-2024-116734_sourcedata_Fig 9/Fig 9_Sp--KO and TTLL6_cortico_tubulinGFP.tif
- __MACOSX/EMBOJ-2024-116734_sourcedata_Fig 9/._Fig 9_Sp--KO and TTLL6_cortico_tubulinGFP.tif
- EMBOJ-2024-116734_sourcedata_Fig 9/Fig 9_Sp--KO NT_cortico_tubulin.tif
- __MACOSX/EMBOJ-2024-116734_sourcedata_Fig 9/._Fig 9_Sp--KO NT_cortico_tubulin.tif
