# Supplementary material for: Tubulin glutamylation regulates axon guidance via the selective tuning of microtubule-severing enzymes
Source: EMBO J. 2024 Nov 29;44(1):107–40. doi: 10.1038/s44318-024-00307-x (PMC11695996; doi:10.1038/s44318-024-00307-x)
Supplement: Supplementary file 14 — Source data Fig. 9 [file 44318_2024_307_MOESM14_ESM.zip › EMBOJ-2024-116734_sourcedata_Fig 9/EMBOJ-2024-116734R1-Figure9_Numerical_source_data-sd.xlsx]

## Sheet: Fig.9B
Data pooled from 3 independent experiments
								Statistical analysis
			Raw data used for statistical analysis		Data used for the graph
			Nb. of neurite analysed	Nb. of swollen neurite	% of neurites with swellings	% of neurite WO swelling		P value and statistical significance
		Sp+/+ NT	954	71	7	93		Test	Chi-square
		Sp+/- NT	1185	261	22	78		Chi-square, df	164,4, 8
		Sp+/- +TTLL11 active	1239	88	7	93		P value	<0,0001
		Sp+/- + TTLL11 dead	789	132	17	83		P value summary	****
		Sp+/- + TTLL6 active	754	153	20	80		One- or two-sided	NA
		Sp+/- + TTLL6 dead	478	113	24	76		Statistically significant (P < 0.05)?	Yes
		Sp-/- NT	401	245	61	39
		Sp-/- +TTLL11 active	586	315	54	46
		Sp-/- +TTLL6 active	390	198	51	49
								Fisher's exact test
									P value	P value summary
								Sp+/+ NT vs. Sp+/- NT	<0,0001	****
								Sp+/+ NT vs. Sp-/- NT	<0,0001	****
								Sp+/+ NT vs. Sp+/- +TTLL11active	0.804	ns
								Sp+/+ NT vs. Sp+/- +TTLL11dead	<0,0001	****
								Sp+/+ NT vs. Sp+/- +TTLL6active	<0,0001	****
								Sp+/+ NT vs. Sp+/- +TTLL6dead	<0,0001	****
								Sp+/+ NT vs. Sp-/- +TTLL11active	<0,0001	****
								Sp+/+ NT vs. Sp-/- +TTLL6active	<0,0001	****
								Sp+/- NT vs. Sp+/- +TTLL11active	<0,0001	****
								Sp+/- NT vs. Sp+/- +TTLL11dead	0.0201	*
								Sp+/- NT vs. Sp+/- +TTLL6active	0.4703	ns
								Sp+/- NT vs. Sp+/- +TTLL6dead	0.5709	ns
								Sp+/- +TTLL6active vs. Sp+/- +TTLL11active	<0,0001	****
								Sp+/- +TTLL11active vs. Sp+/- +TTLL11dead	<0,0001	****
								Sp-/- NT vs. Sp-/- +TTLL11active	0.2383	ns
								Sp-/- NT vs. Sp-/- +TTLL6active	0.1228	ns

## Sheet: Fig.9C
Data pooled from 3 independent experiments
								Statistical analysis
			Raw data used for statistical analysis		Data used for the graph			P value and statistical significance
			Nb. of neurite analysed	Nb. of swollen neurite	% of GFP+ neurons	% of GFP- neurons		Test	Chi-square
		Sp+/- +TTLL11active	1407	1369	97	3		Chi-square, df	0,3542, 5
		Sp+/- + TTLL11dead	1572	1562	99	1		P value	0.9965
		Sp+/- + TTLL6 active	1728	1692	98	2		P value summary	ns
		Sp+/- + TTLL6 dead	1520	1510	99	1		One- or two-sided	NA
		Sp-/- +TTLL11 active	1216	1184	97	3		Statistically significant (P < 0.05)?	No
		Sp-/- +TTLL6 active	550	534	97	3
