# Supplementary material for: Tubulin glutamylation regulates axon guidance via the selective tuning of microtubule-severing enzymes
Source: EMBO J. 2024 Nov 29;44(1):107–40. doi: 10.1038/s44318-024-00307-x (PMC11695996; doi:10.1038/s44318-024-00307-x)
Supplement: Supplementary file 15 — EV Figure Source Data [file 44318_2024_307_MOESM15_ESM.zip]

Archive with 132 entries (125 files):
- EMBOJ-2024-116734_sourcedataforexpandedviews/
- __MACOSX/._EMBOJ-2024-116734_sourcedataforexpandedviews
- EMBOJ-2024-116734_sourcedataforexpandedviews/.DS_Store
- __MACOSX/EMBOJ-2024-116734_sourcedataforexpandedviews/._.DS_Store
- EMBOJ-2024-116734_sourcedataforexpandedviews/Fig EV1/
- __MACOSX/EMBOJ-2024-116734_sourcedataforexpandedviews/._Fig EV1
- EMBOJ-2024-116734_sourcedataforexpandedviews/Fig EV6/
- __MACOSX/EMBOJ-2024-116734_sourcedataforexpandedviews/._Fig EV6
- EMBOJ-2024-116734_sourcedataforexpandedviews/Fig EV5/
- __MACOSX/EMBOJ-2024-116734_sourcedataforexpandedviews/._Fig EV5
- EMBOJ-2024-116734_sourcedataforexpandedviews/Fig EV2/
- __MACOSX/EMBOJ-2024-116734_sourcedataforexpandedviews/._Fig EV2
- EMBOJ-2024-116734_sourcedataforexpandedviews/Fig EV3/
- __MACOSX/EMBOJ-2024-116734_sourcedataforexpandedviews/._Fig EV3
- EMBOJ-2024-116734_sourcedataforexpandedviews/Fig EV4/
- __MACOSX/EMBOJ-2024-116734_sourcedataforexpandedviews/._Fig EV4
- EMBOJ-2024-116734_sourcedataforexpandedviews/Fig EV1/FigEV1_panelA_MOkatna1aug1_smN_zn5GFP.tif
- __MACOSX/EMBOJ-2024-116734_sourcedataforexpandedviews/Fig EV1/._FigEV1_panelA_MOkatna1aug1_smN_zn5GFP.tif
- EMBOJ-2024-116734_sourcedataforexpandedviews/Fig EV1/EMBOJ-2024-116734R1-FigureEV1_Numerical_source_data-sd.xlsx
- __MACOSX/EMBOJ-2024-116734_sourcedataforexpandedviews/Fig EV1/._EMBOJ-2024-116734R1-FigureEV1_Numerical_source_data-sd.xlsx
- EMBOJ-2024-116734_sourcedataforexpandedviews/Fig EV1/FigEV1_panelA_MOCTL_smN_zn5GFP.tif
- __MACOSX/EMBOJ-2024-116734_sourcedataforexpandedviews/Fig EV1/._FigEV1_panelA_MOCTL_smN_zn5GFP.tif
- EMBOJ-2024-116734_sourcedataforexpandedviews/Fig EV6/Fig EV6_panelA_Sp--KO_DIV6_inverted.tif
- __MACOSX/EMBOJ-2024-116734_sourcedataforexpandedviews/Fig EV6/._Fig EV6_panelA_Sp--KO_DIV6_inverted.tif
- EMBOJ-2024-116734_sourcedataforexpandedviews/Fig EV6/Fig EV6_panelD_Sp-+hetero_DIV9_phalloidin.tif
- __MACOSX/EMBOJ-2024-116734_sourcedataforexpandedviews/Fig EV6/._Fig EV6_panelD_Sp-+hetero_DIV9_phalloidin.tif
- EMBOJ-2024-116734_sourcedataforexpandedviews/Fig EV6/.DS_Store
- __MACOSX/EMBOJ-2024-116734_sourcedataforexpandedviews/Fig EV6/._.DS_Store
- EMBOJ-2024-116734_sourcedataforexpandedviews/Fig EV6/Fig EV6_panelD_Sp-+hetero_DIV9_betaIIItubulin.tif
- __MACOSX/EMBOJ-2024-116734_sourcedataforexpandedviews/Fig EV6/._Fig EV6_panelD_Sp-+hetero_DIV9_betaIIItubulin.tif
- EMBOJ-2024-116734_sourcedataforexpandedviews/Fig EV6/Fig EV6_panelD_Sp-+hetero_DIV9_dapi.tif
- __MACOSX/EMBOJ-2024-116734_sourcedataforexpandedviews/Fig EV6/._Fig EV6_panelD_Sp-+hetero_DIV9_dapi.tif
- EMBOJ-2024-116734_sourcedataforexpandedviews/Fig EV6/Fig EV6_panelA_Sp-+hetero_DIV6_inverted.tif
- __MACOSX/EMBOJ-2024-116734_sourcedataforexpandedviews/Fig EV6/._Fig EV6_panelA_Sp-+hetero_DIV6_inverted.tif
- EMBOJ-2024-116734_sourcedataforexpandedviews/Fig EV6/Fig EV6_panelA_Sp-+hetero_DIV9_original.tif
- __MACOSX/EMBOJ-2024-116734_sourcedataforexpandedviews/Fig EV6/._Fig EV6_panelA_Sp-+hetero_DIV9_original.tif
- EMBOJ-2024-116734_sourcedataforexpandedviews/Fig EV6/Fig EV6_panelD_Sp-+hetero_DIV9_merge.tif
- __MACOSX/EMBOJ-2024-116734_sourcedataforexpandedviews/Fig EV6/._Fig EV6_panelD_Sp-+hetero_DIV9_merge.tif
- EMBOJ-2024-116734_sourcedataforexpandedviews/Fig EV6/Fig EV6_panelA_Sp++_DIV6_original.tif
- __MACOSX/EMBOJ-2024-116734_sourcedataforexpandedviews/Fig EV6/._Fig EV6_panelA_Sp++_DIV6_original.tif
- EMBOJ-2024-116734_sourcedataforexpandedviews/Fig EV6/Fig EV6_panelD_Sp--KO_DIV9_phalloidin.tif
- __MACOSX/EMBOJ-2024-116734_sourcedataforexpandedviews/Fig EV6/._Fig EV6_panelD_Sp--KO_DIV9_phalloidin.tif
- EMBOJ-2024-116734_sourcedataforexpandedviews/Fig EV6/Fig EV6_panelD_Sp--KO_DIV9_betaIIItubulin.tif
- __MACOSX/EMBOJ-2024-116734_sourcedataforexpandedviews/Fig EV6/._Fig EV6_panelD_Sp--KO_DIV9_betaIIItubulin.tif
- EMBOJ-2024-116734_sourcedataforexpandedviews/Fig EV6/Fig EV6_panelA_Sp--KO_DIV6_original.tif
- __MACOSX/EMBOJ-2024-116734_sourcedataforexpandedviews/Fig EV6/._Fig EV6_panelA_Sp--KO_DIV6_original.tif
- EMBOJ-2024-116734_sourcedataforexpandedviews/Fig EV6/Fig EV6_panelD_Sp--KO_DIV9_merge.tif
- __MACOSX/EMBOJ-2024-116734_sourcedataforexpandedviews/Fig EV6/._Fig EV6_panelD_Sp--KO_DIV9_merge.tif
- EMBOJ-2024-116734_sourcedataforexpandedviews/Fig EV6/EMBOJ-2024-116734R1-FigureEV6_Numerical_source_data-sd.xlsx
- __MACOSX/EMBOJ-2024-116734_sourcedataforexpandedviews/Fig EV6/._EMBOJ-2024-116734R1-FigureEV6_Numerical_source_data-sd.xlsx
- EMBOJ-2024-116734_sourcedataforexpandedviews/Fig EV6/Fig EV6_panelA_Sp-+hetero_DIV6_original.tif
- __MACOSX/EMBOJ-2024-116734_sourcedataforexpandedviews/Fig EV6/._Fig EV6_panelA_Sp-+hetero_DIV6_original.tif
- EMBOJ-2024-116734_sourcedataforexpandedviews/Fig EV6/Fig EV6_panelA_Sp-+hetero_DIV9_inverted.tif
- __MACOSX/EMBOJ-2024-116734_sourcedataforexpandedviews/Fig EV6/._Fig EV6_panelA_Sp-+hetero_DIV9_inverted.tif
- EMBOJ-2024-116734_sourcedataforexpandedviews/Fig EV6/Fig EV6_panelD_Sp--KO_DIV9_Dapi.tif
- __MACOSX/EMBOJ-2024-116734_sourcedataforexpandedviews/Fig EV6/._Fig EV6_panelD_Sp--KO_DIV9_Dapi.tif
- EMBOJ-2024-116734_sourcedataforexpandedviews/Fig EV6/Fig EV6_panelA_Sp++_DIV6_inverted.tif
- __MACOSX/EMBOJ-2024-116734_sourcedataforexpandedviews/Fig EV6/._Fig EV6_panelA_Sp++_DIV6_inverted.tif
- EMBOJ-2024-116734_sourcedataforexpandedviews/Fig EV5/Fig.EV5F_MOKat1.3_pmn_znp1.tif
- __MACOSX/EMBOJ-2024-116734_sourcedataforexpandedviews/Fig EV5/._Fig.EV5F_MOKat1.3_pmn_znp1.tif
- EMBOJ-2024-116734_sourcedataforexpandedviews/Fig EV5/Fig.EV5C_MOTTLL6andTTLL6mRNA_pmn.tif
- __MACOSX/EMBOJ-2024-116734_sourcedataforexpandedviews/Fig EV5/._Fig.EV5C_MOTTLL6andTTLL6mRNA_pmn.tif
- EMBOJ-2024-116734_sourcedataforexpandedviews/Fig EV5/Fig.EV5C_MOTTLL6pmn.tif
- __MACOSX/EMBOJ-2024-116734_sourcedataforexpandedviews/Fig EV5/._Fig.EV5C_MOTTLL6pmn.tif
- EMBOJ-2024-116734_sourcedataforexpandedviews/Fig EV5/Fig.EV5F_MOCTL_pmn_znp1.tif
- __MACOSX/EMBOJ-2024-116734_sourcedataforexpandedviews/Fig EV5/._Fig.EV5F_MOCTL_pmn_znp1.tif
- EMBOJ-2024-116734_sourcedataforexpandedviews/Fig EV5/Fig.EV5C_MOTTLL6andTTLL11mRNA_pmn.tif
- __MACOSX/EMBOJ-2024-116734_sourcedataforexpandedviews/Fig EV5/._Fig.EV5C_MOTTLL6andTTLL11mRNA_pmn.tif
- EMBOJ-2024-116734_sourcedataforexpandedviews/Fig EV5/EMBOJ-2024-116734R1-FigureEV5_Numerical_source_data-sd.xlsx
- __MACOSX/EMBOJ-2024-116734_sourcedataforexpandedviews/Fig EV5/._EMBOJ-2024-116734R1-FigureEV5_Numerical_source_data-sd.xlsx
- EMBOJ-2024-116734_sourcedataforexpandedviews/Fig EV5/Fig.EVC_MOTTLL11andTTLL6mRNA_pmn.tif
- __MACOSX/EMBOJ-2024-116734_sourcedataforexpandedviews/Fig EV5/._Fig.EVC_MOTTLL11andTTLL6mRNA_pmn.tif
- EMBOJ-2024-116734_sourcedataforexpandedviews/Fig EV5/Fig.EV5F_MOKat1.3 and TTLL6mRNA_pmn_znp1.tif
- __MACOSX/EMBOJ-2024-116734_sourcedataforexpandedviews/Fig EV5/._Fig.EV5F_MOKat1.3 and TTLL6mRNA_pmn_znp1.tif
- EMBOJ-2024-116734_sourcedataforexpandedviews/Fig EV5/Fig.EV5A_MOKat1.3 and KATNA1mRNA_pmn_znp1.tif
- __MACOSX/EMBOJ-2024-116734_sourcedataforexpandedviews/Fig EV5/._Fig.EV5A_MOKat1.3 and KATNA1mRNA_pmn_znp1.tif
- EMBOJ-2024-116734_sourcedataforexpandedviews/Fig EV5/Fig.EVC_MOTTLL11pmn.tif
- __MACOSX/EMBOJ-2024-116734_sourcedataforexpandedviews/Fig EV5/._Fig.EVC_MOTTLL11pmn.tif
- EMBOJ-2024-116734_sourcedataforexpandedviews/Fig EV5/Fig.EV5A_MOCTL_pmn_znp1.tif
- __MACOSX/EMBOJ-2024-116734_sourcedataforexpandedviews/Fig EV5/._Fig.EV5A_MOCTL_pmn_znp1.tif
- EMBOJ-2024-116734_sourcedataforexpandedviews/Fig EV5/Fig.EVC_MOTTLL11andTTLL11mRNA_pmn.tif
- __MACOSX/EMBOJ-2024-116734_sourcedataforexpandedviews/Fig EV5/._Fig.EVC_MOTTLL11andTTLL11mRNA_pmn.tif
- EMBOJ-2024-116734_sourcedataforexpandedviews/Fig EV5/Fig.EV5C_Ctlpmn.tif
- __MACOSX/EMBOJ-2024-116734_sourcedataforexpandedviews/Fig EV5/._Fig.EV5C_Ctlpmn.tif
- EMBOJ-2024-116734_sourcedataforexpandedviews/Fig EV5/Fig.EV5F_MOKat1.3 and TTLL11mRNA_pmn_znp1.tif
- __MACOSX/EMBOJ-2024-116734_sourcedataforexpandedviews/Fig EV5/._Fig.EV5F_MOKat1.3 and TTLL11mRNA_pmn_znp1.tif
- EMBOJ-2024-116734_sourcedataforexpandedviews/Fig EV5/Fig.EV5A_MOKat1.3_pmn_znp1.tif
- __MACOSX/EMBOJ-2024-116734_sourcedataforexpandedviews/Fig EV5/._Fig.EV5A_MOKat1.3_pmn_znp1.tif
- EMBOJ-2024-116734_sourcedataforexpandedviews/Fig EV2/Fig EV2_panel5_Katna1--MZ.tif
- __MACOSX/EMBOJ-2024-116734_sourcedataforexpandedviews/Fig EV2/._Fig EV2_panel5_Katna1--MZ.tif
- EMBOJ-2024-116734_sourcedataforexpandedviews/Fig EV2/Fig EV2_panel5_Katna1++.tif
- __MACOSX/EMBOJ-2024-116734_sourcedataforexpandedviews/Fig EV2/._Fig EV2_panel5_Katna1++.tif
- EMBOJ-2024-116734_sourcedataforexpandedviews/Fig EV2/EMBOJ-2024-116734R1-FigureEV2_Numerical_source_data-sd.xlsx
- __MACOSX/EMBOJ-2024-116734_sourcedataforexpandedviews/Fig EV2/._EMBOJ-2024-116734R1-FigureEV2_Numerical_source_data-sd.xlsx
- EMBOJ-2024-116734_sourcedataforexpandedviews/Fig EV2/FigEV2_panelC_RT-PCR.tif
- __MACOSX/EMBOJ-2024-116734_sourcedataforexpandedviews/Fig EV2/._FigEV2_panelC_RT-PCR.tif
- EMBOJ-2024-116734_sourcedataforexpandedviews/Fig EV3/FigEV3_panelA_sense probe_18s.tif
- __MACOSX/EMBOJ-2024-116734_sourcedataforexpandedviews/Fig EV3/._FigEV3_panelA_sense probe_18s.tif
- EMBOJ-2024-116734_sourcedataforexpandedviews/Fig EV3/FigEV3_panelB_Katna1probe_GFP.tif
- __MACOSX/EMBOJ-2024-116734_sourcedataforexpandedviews/Fig EV3/._FigEV3_panelB_Katna1probe_GFP.tif
- EMBOJ-2024-116734_sourcedataforexpandedviews/Fig EV3/FigEV3_panelB_Katna1probe_GFPzoom.tif
- __MACOSX/EMBOJ-2024-116734_sourcedataforexpandedviews/Fig EV3/._FigEV3_panelB_Katna1probe_GFPzoom.tif
- EMBOJ-2024-116734_sourcedataforexpandedviews/Fig EV3/FigEV3_panelA_antisense probe_24hpf.tif
- __MACOSX/EMBOJ-2024-116734_sourcedataforexpandedviews/Fig EV3/._FigEV3_panelA_antisense probe_24hpf.tif
- EMBOJ-2024-116734_sourcedataforexpandedviews/Fig EV3/FigEV3_panelA_sense probe_24hpf.tif
- __MACOSX/EMBOJ-2024-116734_sourcedataforexpandedviews/Fig EV3/._FigEV3_panelA_sense probe_24hpf.tif
- EMBOJ-2024-116734_sourcedataforexpandedviews/Fig EV3/FigEV3_panelB_katna1probe_spastinprobe_GFPzoom.tif
- __MACOSX/EMBOJ-2024-116734_sourcedataforexpandedviews/Fig EV3/._FigEV3_panelB_katna1probe_spastinprobe_GFPzoom.tif
- EMBOJ-2024-116734_sourcedataforexpandedviews/Fig EV3/FigEV3_panelA_antisense probe_18s.tif
- __MACOSX/EMBOJ-2024-116734_sourcedataforexpandedviews/Fig EV3/._FigEV3_panelA_antisense probe_18s.tif
- EMBOJ-2024-116734_sourcedataforexpandedviews/Fig EV3/FigEV3_panelB_spastinprobe_GFPzoom.tif
- __MACOSX/EMBOJ-2024-116734_sourcedataforexpandedviews/Fig EV3/._FigEV3_panelB_spastinprobe_GFPzoom.tif
- EMBOJ-2024-116734_sourcedataforexpandedviews/Fig EV3/FigEV3_panelB_spastinprobe_GFP.tif
- __MACOSX/EMBOJ-2024-116734_sourcedataforexpandedviews/Fig EV3/._FigEV3_panelB_spastinprobe_GFP.tif
- EMBOJ-2024-116734_sourcedataforexpandedviews/Fig EV3/FigEV3_panelA_antisense probe_24hpf_zoom.tif
- __MACOSX/EMBOJ-2024-116734_sourcedataforexpandedviews/Fig EV3/._FigEV3_panelA_antisense probe_24hpf_zoom.tif
- EMBOJ-2024-116734_sourcedataforexpandedviews/Fig EV3/FigEV3_panelB_katna1probe_spastinprobe_GFP.tif
- __MACOSX/EMBOJ-2024-116734_sourcedataforexpandedviews/Fig EV3/._FigEV3_panelB_katna1probe_spastinprobe_GFP.tif
- EMBOJ-2024-116734_sourcedataforexpandedviews/Fig EV4/EMBOJ-2024-116734R1-FigureEV4_Numerical_source_data-sd.xlsx
- __MACOSX/EMBOJ-2024-116734_sourcedataforexpandedviews/Fig EV4/._EMBOJ-2024-116734R1-FigureEV4_Numerical_source_data-sd.xlsx
- EMBOJ-2024-116734_sourcedataforexpandedviews/Fig EV4/FigEV4_panelB_MOCspATGand TTLL11deadmRNA_sMN_zn5GFP.tif
- __MACOSX/EMBOJ-2024-116734_sourcedataforexpandedviews/Fig EV4/._FigEV4_panelB_MOCspATGand TTLL11deadmRNA_sMN_zn5GFP.tif
- EMBOJ-2024-116734_sourcedataforexpandedviews/Fig EV4/FigEV4_panelB_MOCTL_sMN_zn5GFP.tif
- __MACOSX/EMBOJ-2024-116734_sourcedataforexpandedviews/Fig EV4/._FigEV4_panelB_MOCTL_sMN_zn5GFP.tif
- EMBOJ-2024-116734_sourcedataforexpandedviews/Fig EV4/FigEV4_panelA_MOCTL_sMN_zn5GFP.tif
- __MACOSX/EMBOJ-2024-116734_sourcedataforexpandedviews/Fig EV4/._FigEV4_panelA_MOCTL_sMN_zn5GFP.tif
- EMBOJ-2024-116734_sourcedataforexpandedviews/Fig EV4/FigEV4_panelB_MOCspATG_sMN_zn5GFP.tif
- __MACOSX/EMBOJ-2024-116734_sourcedataforexpandedviews/Fig EV4/._FigEV4_panelB_MOCspATG_sMN_zn5GFP.tif
- EMBOJ-2024-116734_sourcedataforexpandedviews/Fig EV4/FigEV4_panelA_MOKat1.3and TTLL6deadmRNA_sMN_zn5GFP.tif
- __MACOSX/EMBOJ-2024-116734_sourcedataforexpandedviews/Fig EV4/._FigEV4_panelA_MOKat1.3and TTLL6deadmRNA_sMN_zn5GFP.tif
- EMBOJ-2024-116734_sourcedataforexpandedviews/Fig EV4/FigEV4_panelA_MOKat1.3_sMN_zn5GFP.tif
- __MACOSX/EMBOJ-2024-116734_sourcedataforexpandedviews/Fig EV4/._FigEV4_panelA_MOKat1.3_sMN_zn5GFP.tif
