# Supplementary material for: Tubulin glutamylation regulates axon guidance via the selective tuning of microtubule-severing enzymes
Source: EMBO J. 2024 Nov 29;44(1):107–40. doi: 10.1038/s44318-024-00307-x (PMC11695996; doi:10.1038/s44318-024-00307-x)
Supplement: Supplementary file 15 — EV Figure Source Data [file 44318_2024_307_MOESM15_ESM.zip › EMBOJ-2024-116734_sourcedataforexpandedviews/Fig EV1/EMBOJ-2024-116734R1-FigureEV1_Numerical_source_data-sd.xlsx]

## Sheet: Fig.EV1B
Data pooled from 3 independent experiments
								Statistical analysis
				Nb. of missing dorsal projections					MOCtl	MO katna1 aug1
		Exp. N°	Emb.	MOCtl	MO katna1 aug1			Number of values	40	40
		Exp.1	1	0	7.2
		Exp.1	2	0	4.8			Minimum	0	0
		Exp.1	3	2.4	7.2			Maximum	4.8	7.2
		Exp.1	4	0	7.2			Range	4.8	7.2
		Exp.1	5	2.4	0
		Exp.1	6	0	2.4			Mean	0.48	3
		Exp.1	7	0	2.4			Std. Deviation	1.239	2.29
		Exp.1	8	0	2.4			Std. Error of Mean	0.196	0.362
		Exp.1	9	4.8	0
		Exp.1	10	2.4	4.8			Test for normal distribution
		Exp.1	11	0	7.2			D'Agostino & Pearson test
		Exp.1	12	0	7.2			K2	37.6	2.242
		Exp.2	13	0	4.8			P value	<0,0001	0.326
		Exp.2	14	0	0			Passed normality test (alpha=0.05)?	No	Yes
		Exp.2	15	0	2.4			P value summary	****	ns
		Exp.2	16	0	4.8
		Exp.2	17	2.4	2.4
		Exp.2	18	0	2.4
		Exp.2	19	0	0			Mann Whitney test
		Exp.2	20	0	2.4			P value	<0,0001
		Exp.2	21	0	4.8			Exact or approximate P value?	Exact
		Exp.2	22	0	2.4			P value summary	****
		Exp.2	23	0	0			Significantly different (P < 0.05)?	Yes
		Exp.2	24	0	0			One- or two-tailed P value?	Two-tailed
		Exp.3	25	0	0			Sum of ranks in column A,B	1104 , 2136
		Exp.3	26	0	0			Mann-Whitney U	284
		Exp.3	27	0	2.4
		Exp.3	28	0	2.4
		Exp.3	29	0	4.8
		Exp.3	30	0	4.8
		Exp.3	31	0	2.4
		Exp.3	32	0	4.8
		Exp.3	33	0	4.8
		Exp.3	34	0	2.4
		Exp.3	35	0	2.4
		Exp.3	36	0	2.4
		Exp.3	37	4.8	0
		Exp.3	38	0	2.4
		Exp.3	39	0	2.4
		Exp.3	40	0	2.4

## Sheet: Fig.EV1C
Data pooled from 3 independent experiments
								Statistical analysis
				Nb. of misguided rostral projections				Number of values	40	40
		Exp. N°	Emb.	MOCtl	MO katna1 aug1
		Exp.1	1	0	0			Minimum	0	0
		Exp.1	2	0	2.4			Maximum	2.4	9.6
		Exp.1	3	0	4.8			Range	2.4	9.6
		Exp.1	4	0	0
		Exp.1	5	0	2.4			Mean	0.12	2.58
		Exp.1	6	0	4.8			Std. Deviation	0.5297	1.989
		Exp.1	7	0	2.4			Std. Error of Mean	0.08376	0.3144
		Exp.1	8	0	4.8
		Exp.1	9	0	2.4			Test for normal distribution
		Exp.1	10	0	2.4			D'Agostino & Pearson test
		Exp.1	11	0	2.4			K2	65.49	16.57
		Exp.1	12	0	2.4			P value	<0,0001	0.0003
		Exp.2	13	0	2.4			Passed normality test (alpha=0.05)?	No	No
		Exp.2	14	0	0			P value summary	****	***
		Exp.2	15	0	2.4
		Exp.2	16	2.4	2.4
		Exp.2	17	0	2.4			Mann Whitney test
		Exp.2	18	0	2.4			P value	<0,0001
		Exp.2	19	0	2.4			Exact or approximate P value?	Exact
		Exp.2	20	0	2.4			P value summary	****
		Exp.2	21	0	2.4			Significantly different (P < 0.05)?	Yes
		Exp.2	22	0	4.8			One- or two-tailed P value?	Two-tailed
		Exp.2	23	0	2.4			Sum of ranks in column A,B	1012 , 2228
		Exp.2	24	0	2.4			Mann-Whitney U	192
		Exp.3	25	0	2.4
		Exp.3	26	0	0
		Exp.3	27	0	2.4
		Exp.3	28	0	2.4
		Exp.3	29	0	2.4
		Exp.3	30	0	0
		Exp.3	31	0	2.4
		Exp.3	32	0	7.2
		Exp.3	33	0	4.8
		Exp.3	34	0	9.6
		Exp.3	35	0	0
		Exp.3	36	2.4	0
		Exp.3	37	0	2.4
		Exp.3	38	0	2.4
		Exp.3	39	0	4.8
		Exp.3	40	0	0
