# Supplementary material for: Tubulin glutamylation regulates axon guidance via the selective tuning of microtubule-severing enzymes
Source: EMBO J. 2024 Nov 29;44(1):107–40. doi: 10.1038/s44318-024-00307-x (PMC11695996; doi:10.1038/s44318-024-00307-x)
Supplement: Supplementary file 15 — EV Figure Source Data [file 44318_2024_307_MOESM15_ESM.zip › EMBOJ-2024-116734_sourcedataforexpandedviews/Fig EV6/EMBOJ-2024-116734R1-FigureEV6_Numerical_source_data-sd.xlsx]

## Sheet: Fig.EV6B
Data pooled from 2 independent experiments
		Mean nb. of swellings/ 100 nuclei				Statistical analysis
	Field of view n°	Sp+/+ DIV6	Sp+/- DIV6	Sp-/- DIV6
	1	0	5.66038	18.3673			Sp+/+ DIV6	Sp+/- DIV6	Sp-/- DIV6
	2	0.641026	0.869565	16		Number of values	28	56	22
	3	0	0.826446	33.3333
	4	0.8	3.125	6.18557		Minimum	0	0	3.333
	5	1.20482	1.2766	5.88235		25% Percentile	0	1.084	5.93
	6	1.28205	0	15.625		Median	0	1.889	8.128
	7	0	2.77778	15.5556		75% Percentile	0.8098	3.15	15.57
	8	0	1.31579	8		Maximum	2.128	8.163	33.33
	9	0.813008	4.7619	11.2782
	10	0	1.81818	5.94595		Mean	0.4236	2.207	11.01
	11	0	0.980392	3.33333		Std. Deviation	0.6037	1.592	7.082
	12	0	3.1746	4.5977		Std. Error	0.1141	0.2127	1.51
	13	0	2.47934	5.08475
	14	1.12359	0.662252	3.62694		Lower 95% CI of mean	0.1896	1.781	7.87
	15	1.2987	1.21951	12.7907		Upper 95% CI of mean	0.6577	2.633	14.15
	16	0	3.7037	7.06522
	17	0	2.22222	6.74157		Test for normal distribution
	18	0	4.83871	15.2381		D'Agostino & Pearson omnibus normality test
	19	0	1.23457	8.25688		K2	7.532	19.27	14.22
	20	1.35135	8.16327	20.3704		P value	0.0231	P<0,0001	0.0008
	21	0	4.3956	7.84314		Passed normality test (alpha=0.05)?	No	No	No
	22	0	2.45399	11.1111		P value summary	*	***	***
	23	0	0
	24	0.534759	1.96078
	25	0	1.38889
	26	2.12766	1.5873			Kruskal-Wallis test
	27	0	1.42857			P value	<0,0001
	28	0.684932	0.877193			Exact or approximate P value?	Approximate
	29		1.96078			P value summary	****
	30		3.07692			Do the medians vary signif. (P < 0.05)?	Yes
	31		3.22581			Number of groups	3
	32		1.9802			Kruskal-Wallis statistic	70.09
	33		2.0202
	34		1.6129			Number of families	1
	35		1.07527			Number of comparisons per family	3
	36		2.94118			Alpha	0.05
	37		3.44828
	38		2.08333			Dunn's multiple comparisons test	Mean rank diff,	Significant?	Summary	Adjusted P Value
	39		4.22535			Sp+/+ DIV6 vs. Sp+/- DIV6	-33.12	Yes	****	<0,0001
	40		2.32558			Sp+/+ DIV6 vs. Sp-/- DIV6	-73.07	Yes	****	<0,0001
	41		0			Sp+/- DIV6 vs. Sp-/- DIV6	-39.95	Yes	****	<0,0001
	42		3.40909
	43		0.813008
	44		2.46914
	45		0.892857
	46		1.69491
	47		0.588235
	48		3.15789
	49		5.40541
	50		0.588235
	51		1.2987
	52		0.70922
	53		1.11111
	54		3.7037
	55		1.23457
	56		1.33333

## Sheet: Fig.EV6C
Data pooled from 2 independent experiments
		Mean nb. of swellings/ 100 nuclei							Statistical analysis
	Field of view n°	Sp+/+ DIV6	Sp+/- DIV6	Sp+/+ DIV7	Sp+/- DIV7	Sp+/+ DIV9	Sp+/- DIV9
	1	0	5.66038	0	2.73973	0	2.77778			Sp+/+ DIV6	Sp+/- DIV6	Sp+/+ DIV7	Sp+/- DIV7	Sp+/+ DIV9	Sp+/- DIV9
	2	0.641026	0.869565	1.26582	6.25	0.990099	3.80952		Number of values	28	56	28	28	30	24
	3	0	0.826446	0	2.75229	1.07527	3.13901
	4	0.8	3.125	0	4.65116	1.06383	5.88235		Minimum	0	0	0	1.558	0	1.646
	5	1.20482	1.2766	3.44828	4.06504	2.17391	5.03145		25% Percentile	0	1.084	0	2.403	0	2.846
	6	1.28205	0	0.826446	4.09357	1	3.96825		Median	0	1.889	0.7949	3.227	1.032	3.984
	7	0	2.77778	1.47059	2.88462	1.5873	6.18557		75% Percentile	0.8098	3.15	1.568	4.258	1.936	7.316
	8	0	1.31579	0	2.63158	0	3.81679		Maximum	2.128	8.163	3.448	6.957	6.25	17.65
	9	0.813008	4.7619	1.31579	2.38095	0	4
	10	0	1.81818	0	4.31655	2.08333	10.1266		Mean	0.4236	2.207	0.9286	3.548	1.257	5.626
	11	0	0.980392	0	4.26829	1.5544	10.8696		Std. Deviation	0.6037	1.592	0.9964	1.516	1.36	4.089
	12	0	3.1746	2.04082	4.22535	0.787402	2.1978		Std. Error	0.1141	0.2127	0.1883	0.2866	0.2483	0.8347
	13	0	2.47934	1.25	4.16667	1.2987	3.48837
	14	1.12359	0.662252	0	6.19469	0.869565	1.93548		Lower 95% CI of mean	0.1896	1.781	0.5422	2.96	0.7489	3.9
	15	1.2987	1.21951	1.69491	1.72414	1.11111	2.5641		Upper 95% CI of mean	0.6577	2.633	1.315	4.136	1.765	7.353
	16	0	3.7037	0.763359	6.95652	0.625	9.61538
	17	0	2.22222	0	2.90698	0	7.69231		Test for normal distribution
	18	0	4.83871	0.757576	2.52101	1.88679	3.04878		D'Agostino & Pearson omnibus normality test
	19	0	1.23457	0.934579	1.55763	0	4.37956		K2	7.532	19.27	4.505	3.083	22.63	12.47
	20	1.35135	8.16327	2.98508	1.70649	0	5.68182		P value	0.0231	P<0,0001	0.1052	0.214	P<0,0001	0.002
	21	0	4.3956	0.884956	4	1.82927	17.6471		Passed normality test (alpha=0.05)?	No	No	Yes	Yes	No	No
	22	0	2.45399	0	6.41026	2.08333	1.73913		P value summary	*	***	ns	ns	***	**
	23	0	0	1.6	3.5461	0	13.7931
	24	0.534759	1.96078	1.84049	1.95122	6.25	1.64609
	25	0	1.38889	2.54237	2.34742	0.383142
	26	2.12766	1.5873	0	3.73832	3.26087			Kruskal-Wallis test
	27	0	1.42857	0.378788	1.88679	0			P value	<0,0001
	28	0.684932	0.877193	0	2.46914	3.22581			Exact or approximate P value?	Approximate
	29		1.96078			2.5641			P value summary	****
	30		3.07692			0			Do the medians vary signif. (P < 0.05)?	Yes
	31		3.22581						Number of groups	6
	32		1.9802						Kruskal-Wallis statistic	99.81
	33		2.0202
	34		1.6129						Data summary
	35		1.07527						Number of treatments (columns)	6
	36		2.94118						Number of values (total)	194
	37		3.44828
	38		2.08333						Number of families	1
	39		4.22535						Number of comparisons per family	6
	40		2.32558						Alpha	0.05
	41		0
	42		3.40909						Dunn's multiple comparisons test	Mean rank diff,	Significant?	Summary	Adjusted P Value
	43		0.813008						Sp+/+ DIV6 vs. Sp+/- DIV6	-66.5	Yes	****	<0,0001
	44		2.46914						Sp+/+ DIV7 vs. Sp+/- DIV7	-84.82	Yes	****	<0,0001
	45		0.892857						Sp+/+ DIV9 vs. Sp+/- DIV9	-86.96	Yes	****	<0,0001
	46		1.69491						Sp+/- DIV6 vs. Sp+/- DIV7	-40.27	Yes	*	0.0111
	47		0.588235						Sp+/- DIV7 vs. Sp+/- DIV9	-13.06	No	ns	>0,9999
	48		3.15789						Sp+/- DIV6 vs. Sp+/- DIV9	-53.32	Yes	***	0.0006
	49		5.40541
	50		0.588235
	51		1.2987
	52		0.70922
	53		1.11111
	54		3.7037
	55		1.23457
	56		1.33333
