# Supplementary material for: Tubulin glutamylation regulates axon guidance via the selective tuning of microtubule-severing enzymes
Source: EMBO J. 2024 Nov 29;44(1):107–40. doi: 10.1038/s44318-024-00307-x (PMC11695996; doi:10.1038/s44318-024-00307-x)
Supplement: Supplementary file 15 — EV Figure Source Data [file 44318_2024_307_MOESM15_ESM.zip › EMBOJ-2024-116734_sourcedataforexpandedviews/Fig EV5/EMBOJ-2024-116734R1-FigureEV5_Numerical_source_data-sd.xlsx]

## Sheet: Fig.EV5B
Data pooled from 3 independent experiments
									Statistical analysis
				Mean number of branches/ 24 hemisegments
			Emb.	MO CTL	MOp60Kat /1,3 pmol	MOp60Kat /1,3 pmol + mRNA KATNA1				MO CTL	MOp60Kat /1,3 pmol	MOp60Kat /1,3 pmol + mRNA KATNA1
		Manip 1	1	18	20	12			Test for normal distribution
		Manip 1	2	8	63	20			D'Agostino & Pearson test
		Manip 1	3	12	35	27			K2	5.667	25.5	4.481
		Manip 1	4	14	18	16			P value	0.0588	<0,0001	0.1064
		Manip 1	5	14	29	14			Passed normality test (alpha=0.05)?	Yes	No	Yes
		Manip 1	6	27	55	9			P value summary	ns	****	ns
		Manip 1	7	17	31	18
		Manip 1	8	19	34	17
		Manip 1	9	11	19	7
		Manip 1	10	10	21	13			Kruskal Walis Multiple comparaison test
		Manip 2	11	6	16	9
		Manip 2	12	16	22	6			Number of families	1
		Manip 2	13	3	13	7			Number of comparisons per family	3
		Manip 2	14	10	22	5			Alpha	0.05
		Manip 2	15	5	9	27
		Manip 2	16	8	13	5			Dunn's multiple comparisons test	Mean rank diff,	Significant?	Summary	Adjusted P Value
		Manip 2	17	5	14	4			Control vs. MOp60Kat /1,3 pmol	-38.22	Yes	****	<0,0001	A-B
		Manip 2	18	7	24	11			Control vs. MOp60Kat /1,3 pmol + mRNA KATNA1	-6.688	No	ns	>0,9999	A-C
		Manip 2	19	17	29	18			MOp60Kat /1,3 pmol vs. MOp60Kat /1,3 pmol + mRNA KATNA1	31.53	Yes	****	<0,0001	B-C
		Manip 2	20	4	21	18
		Manip 2	21	7	15	16			Test details	Mean rank 1	Mean rank 2	Mean rank diff,	n1	n2	Z
		Manip 3	22	5	27	15			Control vs. MOp60Kat /1,3 pmol	33.53	71.75	-38.22	32	32	5.495
		Manip 3	23	18	14	13			Control vs. MOp60Kat /1,3 pmol + mRNA KATNA1	33.53	40.22	-6.688	32	32	0.9616
		Manip 3	24	8	16	10			MOp60Kat /1,3 pmol vs. MOp60Kat /1,3 pmol + mRNA KATNA1	71.75	40.22	31.53	32	32	4.534
		Manip 3	25	13	17	8
		Manip 3	26	10	28	10
		Manip 3	27	10	23	14
		Manip 3	28	8	17	11
		Manip 3	29	15	14	13
		Manip 3	30	10	22	12
		Manip 3	31	5	24	12
		Manip 3	32	10	14	5

## Sheet: Fig.EV5D
	Data pooled from 3 independent experiments
											Statistical analysis
		Mean number of branches/ 24 hemisegments										MOctl	MOTTLL6	MOTTLL6 + mRNATTLL6	MOTTLL6 + mRNATTLL11	MOTTLL11	MOTTLL11 + mRNATTLL11	MOTTLL11 + mRNATTLL6
		Emb.	MOctl	MOTTLL6	MOTTLL6 + mRNATTLL6	MOTTLL6 + mRNATTLL11	MOTTLL11	MOTTLL11 + mRNATTLL11	MOTTLL11 + mRNATTLL6		Number of values	19	21	20	21	19	19	18
	Manip 1	1	7	40.3	11	20.7	13.7	14	31.7
	Manip 1	2	5	37.7	11	20.5	19	24	34.6		Minimum	1.7	1.9	6	8.6	7.4	1	9.2
	Manip 1	3	9	24	15	27.4	16.8	17	12.3		25% Percentile	5	10.1	8	17.7	16.8	10.3	15.35
	Manip 1	4	1.7	16.4	6	33.4	27	15	13		Median	7	24	11	20.7	23	15	26
	Manip 1	5	1.7	6.1	18	13.7	7.7	18	15.5		75% Percentile	10	31	14.23	27.7	32	18	30.25
	Manip 1	6	7.7	4.9	8	8.6	20.3	15	20.1		Maximum	16	40.3	24	42.9	38	24	34.6
	Manip 1	7	6	1.9	6	17.1	29	24	9.2
	Manip 2	8	16	4.3	14	27.4	7.4	23	14.9		Mean	7.953	21.98	11.8	22.98	23.7	13.95	23.79
	Manip2	9	10	9.7	14	42.9	14.4	14	29		Std. Deviation	4.291	11.74	4.552	8.788	9.566	6.97	7.773
	Manip2	10	14	25.7	14	23.6	25	16	27		Std. Error	0.9844	2.562	1.018	1.918	2.195	1.599	1.832
	Manip2	11	5	10.5	10.3	18.3	37	13.2	24
	Manip2	12	5	20	15.4	41	23	10.3	28		Lower 95% CI of mean	5.884	16.63	9.67	18.98	19.09	10.59	19.93
	Manip2	13	16	26	14.3	28	36	21.4	31		Upper 95% CI of mean	10.02	27.32	13.93	26.98	28.31	17.31	27.66
	Manip3	14	7	31	10	22	29	11.3	30
	Manip3	15	6	35	9	30	32	16	27		D'Agostino & Pearson omnibus normality test
	Manip3	16	14	28	8	20	36	2.6	32		K2	1.855	2.378	4.517	2.803	1.285	0.7825	2.419
	Manip3	17	5	24	6.4	19	38	1	25		P value	0.3955	0.3045	0.1045	0.2463	0.526	0.6762	0.2983
	Manip3	18	8	31	7.6	17	20	2.6	24		Passed normality test (alpha=0.05)?	Yes	Yes	Yes	Yes	Yes	Yes	Yes
	Manip3	19	7	26	14	10	19	6.7			P value summary	ns	ns	ns	ns	ns	ns	ns
	Manip3	20		35	24	20
	Manip3	21		24		22					Sum	151.1	461.5	236	482.6	450.3	265.1	428.3
											One-way Anova
											Table Analyzed	RescueTTLLparTTLL26hpf_branches
											One-way analysis of variance
											P value	< 0,0001
											P value summary	***
											Are means signif. different? (P < 0.05)	Yes
											Number of groups	7
											F	12.82
											R squared	0.3717
											Bartlett's test for equal variances
											Bartlett's statistic (corrected)	27.61
											P value	0.0001
											P value summary	***
											Do the variances differ signif. (P < 0.05)	Yes
											ANOVA Table	SS	df	MS
											Treatment (between columns)	5072	6	845.4
											Residual (within columns)	8575	130	65.96
											Total	13650	136
											Bonferroni's Multiple Comparison Test	Mean Diff,	t	Significant? P < 0,05?	Summary	95% CI of diff
											MOctl vs MOTTLL6	-14.02	5.453	Yes	***	-21,99 to -6,055
											MOctl vs MOTTLL6 + mRNATTLL6	-3.847	1.479	No	ns	-11,91 to 4,216
											MOctl vs MOTTLL6 + mRNATTLL11	-15.03	5.844	Yes	***	-23,00 to -7,059
											MOctl vs MOTTLL11	-15.75	5.976	Yes	***	-23,91 to -7,582
											MOctl vs MOTTLL11 + mRNATTLL11	-6	2.277	No	ns	-14,17 to 2,166
											MOctl vs MOTTLL11 + mRNATTLL6	-15.84	5.93	Yes	***	-24,12 to -7,563
											MOTTLL6 vs MOTTLL6 + mRNATTLL6	10.18	4.01	Yes	**	2,313 to 18,04
											MOTTLL6 vs MOTTLL6 + mRNATTLL11	-1.005	0.4009	No	ns	-8,772 to 6,762
											MOTTLL6 vs MOTTLL11	-1.724	0.6703	No	ns	-9,693 to 6,245
											MOTTLL6 vs MOTTLL11 + mRNATTLL11	8.024	3.12	Yes	*	0,05465 to 15,99
											MOTTLL6 vs MOTTLL11 + mRNATTLL6	-1.818	0.697	No	ns	-9,903 to 6,266
											MOTTLL6 + mRNATTLL6 vs MOTTLL6 + mRNATTLL11	-11.18	4.406	Yes	***	-19,04 to -3,317
											MOTTLL6 + mRNATTLL6 vs MOTTLL11	-11.9	4.574	Yes	***	-19,96 to -3,837
											MOTTLL6 + mRNATTLL6 vs MOTTLL11 + mRNATTLL11	-2.153	0.8273	No	ns	-10,22 to 5,910
											MOTTLL6 + mRNATTLL6 vs MOTTLL11 + mRNATTLL6	-11.99	4.546	Yes	***	-20,17 to -3,817
											MOTTLL6 + mRNATTLL11 vs MOTTLL11	-0.719	0.2796	No	ns	-8,688 to 7,250
											MOTTLL6 + mRNATTLL11 vs MOTTLL11 + mRNATTLL11	9.028	3.511	Yes	*	1,059 to 17,00
											MOTTLL6 + mRNATTLL11 vs MOTTLL11 + mRNATTLL6	-0.8135	0.3118	No	ns	-8,898 to 7,271
											MOTTLL11 vs MOTTLL11 + mRNATTLL11	9.747	3.699	Yes	**	1,582 to 17,91
											MOTTLL11 vs MOTTLL11 + mRNATTLL6	-0.09444	0.03535	No	ns	-8,373 to 8,184
											MOTTLL11 + mRNATTLL11 vs MOTTLL11 + mRNATTLL6	-9.842	3.684	Yes	**	-18,12 to -1,563

## Sheet: Fig.EV5E
	Data pooled from 3 independent experiments										Statistical analysis
		Mean number of truncated axons/ 24 hemisegments
		Emb.	MOctl	MOTTLL6	MOTTLL6 + mRNATTLL6	MOTTLL6 + mRNATTLL11	MOTTLL11	MOTTLL11 + mRNATTLL11	MOTTLL11 + mRNATTLL6			MOctl	MOTTLL6	MOTTLL6 + mRNATTLL6	MOTTLL6 + mRNATTLL11	MOTTLL11	MOTTLL11 + mRNATTLL11	MOTTLL11 + mRNATTLL6
	Manip 1	1	0.96	0	1.2	2.4	6.96	7.2	6		Number of values	19	22	20	21	19	19	18
	Manip 1	2	1.92	2.64	0	0.72	4.08	0	12
	Manip 1	3	2.88	1.68	0	1.68	1.92	0	1.92		Minimum	0	0	0	0	0	0	0
	Manip 1	4	0	1.68	0	0	4.08	0	5.04		25% Percentile	0	0.54	0	0	2.16	0	3.3
	Manip 1	5	2.64	1.92	1.2	0	5.04	3.6	6		Median	1.2	1.2	0	1.2	3.6	0.96	5.28
	Manip 1	6	0	1.92	0	3.36	4.56	1.2	5.52		75% Percentile	2.4	1.92	1.56	2.4	4.8	1.92	6
	Manip 1	7	0	1.92	0	4.56	3.12	0	1.68		Maximum	4.08	3.6	3.6	8.64	6.96	7.2	12
	Manip 2	8	4.08	0	3.6	0.96	2.16	1.2	6
	Manip2	9	0.96	0.96	2.4	0	2.4	2.4	7.2		Mean	1.339	1.353	0.84	1.783	3.322	1.251	4.853
	Manip2	10	0	2.64	2.4	5.52	4.8	0	3.6		Std. Deviation	1.276	0.9897	1.116	2.178	1.692	1.79	2.634
	Manip2	11	1.2	0.72	2.4	8.64	1.2	0.72	6		Std. Error	0.2927	0.211	0.2496	0.4753	0.3881	0.4106	0.6208
	Manip2	12	3.6	1.68	0	1.2	4.8	2.64	3.6
	Manip2	13	1.2	2.4	0	1.2	1.2	0.96	6		Lower 95% CI of mean	0.724	0.9139	0.3176	0.7914	2.507	0.3878	3.544
	Manip3	14	1.2	0	0	1.2	4.8	0	4.8		Upper 95% CI of mean	1.954	1.792	1.362	2.774	4.138	2.113	6.163
	Manip3	15	0	1.2	1.68	0	3.6	0	3.6
	Manip3	16	0	0	0.96	1.2	3.6	0.96	6		D'Agostino & Pearson omnibus normality test
	Manip3	17	2.4	0	0	0	0	0	2.4		K2	2.11	0.3006	4.768	17.84	0.03674	22.95	5.246
	Manip3	18	1.2	3.6	0	1.2	2.4	0.96	0		P value	0.3481	0.8605	0.0922	0.0001	0.9818	P<0,0001	0.0726
	Manip3	19	1.2	1.2	0.96	1.2	2.4	1.92			Passed normality test (alpha=0.05)?	Yes	Yes	Yes	No	Yes	No	Yes
	Manip3	20		1.2	0	2.4					P value summary	ns	ns	ns	***	ns	***	ns
	Manip3	21		1.2		0
	Manip3	22		1.2							Sum	25.44	29.76	16.8	37.44	63.12	23.76	87.36
											Table Analyzed	RescueTTLLparTTLL26hpf_truncated axons
											Kruskal-Wallis test
											P value	P<0,0001
											Exact or approximate P value?	Gaussian Approximation
											P value summary	***
											Do the medians vary signif. (P < 0.05)	Yes
											Number of groups	7
											Kruskal-Wallis statistic	47.03
											Dunn's Multiple Comparison Test	Difference in rank sum	Significant? P < 0,05?	Summary
											MOctl vs MOTTLL6	-3.163	No	ns
											MOctl vs MOTTLL6 + mRNATTLL6	14.35	No	ns
											MOctl vs MOTTLL6 + mRNATTLL11	-3.86	No	ns
											MOctl vs MOTTLL11	-40.26	Yes	*
											MOctl vs MOTTLL11 + mRNATTLL11	7.526	No	ns
											MOctl vs MOTTLL11 + mRNATTLL6	-53.72	Yes	***
											MOTTLL6 vs MOTTLL6 + mRNATTLL6	17.51	No	ns
											MOTTLL6 vs MOTTLL6 + mRNATTLL11	-0.697	No	ns
											MOTTLL6 vs MOTTLL11	-37.1	No	ns
											MOTTLL6 vs MOTTLL11 + mRNATTLL11	10.69	No	ns
											MOTTLL6 vs MOTTLL11 + mRNATTLL6	-50.56	Yes	**
											MOTTLL6 + mRNATTLL6 vs MOTTLL6 + mRNATTLL11	-18.21	No	ns
											MOTTLL6 + mRNATTLL6 vs MOTTLL11	-54.61	Yes	***
											MOTTLL6 + mRNATTLL6 vs MOTTLL11 + mRNATTLL11	-6.822	No	ns
											MOTTLL6 + mRNATTLL6 vs MOTTLL11 + mRNATTLL6	-68.07	Yes	***
											MOTTLL6 + mRNATTLL11 vs MOTTLL11	-36.4	No	ns
											MOTTLL6 + mRNATTLL11 vs MOTTLL11 + mRNATTLL11	11.39	No	ns
											MOTTLL6 + mRNATTLL11 vs MOTTLL11 + mRNATTLL6	-49.86	Yes	**
											MOTTLL11 vs MOTTLL11 + mRNATTLL11	47.79	Yes	**
											MOTTLL11 vs MOTTLL11 + mRNATTLL6	-13.46	No	ns
											MOTTLL11 + mRNATTLL11 vs MOTTLL11 + mRNATTLL6	-61.25	Yes	***

## Sheet: Fig.EV5G
Data pooled from 3 independent experiments								Statistical analysis
			Mean number of branches/ 24 hemisegments
		Emb.	MOCtl	MOp60Kat / 1,3 pmol	MOp60Kat / 1,3 pmol + mRNATTLL6	MOp60Kat / 1,3 pmol + mRNATTLL11			MOCtl	MOp60Kat / 1,3 pmol	MOp60Kat / 1,3 pmol + mRNATTLL6	MOp60Kat / 1,3 pmol + mRNATTLL11
	Manip 1	1	19	29	15	31		Number of values	20	21	19	16
	Manip 1	2	12	25	11	24
	Manip 1	3	5	19	9	17		Minimum	5	11	5	13
	Manip 1	4	5	27	20	18		25% Percentile	9	17	9	16.25
	Manip 1	5	10	17	10	19		Median	10	20	13	18.5
	Manip 1	6	17	21	13	13		75% Percentile	11.75	24	20	25.5
	Manip 1	7	10	18	18	34		Maximum	19	29	24	34
	Manip 2	8	10	25	24	26
	Manip2	9	10	11	22	17		Mean	10.35	20.14	13.68	21.25
	Manip2	10	9	20	11	24		Std. Deviation	3.602	4.725	6.037	6.517
	Manip2	11	11	21	16	20		Std. Error	0.8055	1.031	1.385	1.629
	Manip2	12	9	21	13	15
	Manip2	13	7	27	6	16		Lower 95% CI of mean	8.664	17.99	10.77	17.78
	Manip3	14	9	13	5	32		Upper 95% CI of mean	12.04	22.29	16.59	24.72
	Manip3	15	9	14	23	16
	Manip3	16	9	23	7	18		D'Agostino & Pearson omnibus normality test
	Manip3	17	11	17	20			K2	4.415	0.05083	2.808	2.409
	Manip3	18	12	20	7			P value	0.11	0.9749	0.2456	0.2998
	Manip3	19	16	20	10			Passed normality test (alpha=0.05)?	Yes	Yes	Yes	Yes
	Manip3	20	7	16				P value summary	ns	ns	ns	ns
	Manip3	21		19
								Sum	207	423	260	340
								One-way Anova
								One-way analysis of variance
								P value	P<0,0001
								P value summary	***
								Are means signif. different? (P < 0.05)	Yes
								Number of groups	4
								F	18.6
								R squared	0.4366
								Bartlett's test for equal variances
								Bartlett's statistic (corrected)	6.911
								P value	0.0748
								P value summary	ns
								Do the variances differ signif. (P < 0.05)	No
								ANOVA Table	SS	df	MS
								Treatment (between columns)	1539	3	513.1
								Residual (within columns)	1986	72	27.59
								Total	3525	75
								Bonferroni's Multiple Comparison Test	Mean Diff,	t	Significant? P < 0,05?	Summary	95% CI of diff
								MOCtl vs MOp60Kat / 1,3 pmol	-9.793	5.968	Yes	***	-14,25 to -5,341
								MOCtl vs MOp60Kat / 1,3 pmol + mRNATTLL6	-3.334	1.982	No	ns	-7,899 to 1,231
								MOCtl vs MOp60Kat / 1,3 pmol + mRNATTLL11	-10.9	6.187	Yes	***	-15,68 to -6,120
								MOp60Kat / 1,3 pmol vs MOp60Kat / 1,3 pmol + mRNATTLL6	6.459	3.884	Yes	**	1,947 to 10,97
								MOp60Kat / 1,3 pmol vs MOp60Kat / 1,3 pmol + mRNATTLL11	-1.107	0.6352	No	ns	-5,836 to 3,622
								MOp60Kat / 1,3 pmol + mRNATTLL6 vs MOp60Kat / 1,3 pmol + mRNATTLL11	-7.566	4.245	Yes	***	-12,40 to -2,731
