# Supplementary material for: Tubulin glutamylation regulates axon guidance via the selective tuning of microtubule-severing enzymes
Source: EMBO J. 2024 Nov 29;44(1):107–40. doi: 10.1038/s44318-024-00307-x (PMC11695996; doi:10.1038/s44318-024-00307-x)
Supplement: Supplementary file 15 — EV Figure Source Data [file 44318_2024_307_MOESM15_ESM.zip › EMBOJ-2024-116734_sourcedataforexpandedviews/Fig EV2/EMBOJ-2024-116734R1-FigureEV2_Numerical_source_data-sd.xlsx]

## Sheet: Fig.EV2F
Data pooled from 3 independent experiments
	Data used for the graphical representation					Statistical analysis
			% of Embryos
	n=	Exp. Conditions	Normal	Curved-tail phenotype
	34	+/+	98	2
	44	-/- MZ	77	23		Fisher's exact test
						P value	<0,0001
						P value summary	****
						One- or two-sided	two-sided
						Statistically significant (P < 0.05)?	Yes
	Data used for statistical analysis
			Embryos with…
	n=	Exp. Conditions	Normal	Curved-tail phenotype
	34	+/+	33.32	0.68
	44	-/- MZ	33.88	10.12

## Sheet: Fig.EV2G
qRT-PCR analysis: RNAs were extracted from 5 independent pools of 10 katna1+/+, 10 katna1-/-MZ and one pool of 10 wild-type embryos (at 24 hpf)
														Statistical analysis
			katna1+/+					katna1-/-MZ						Unpaired t test: katna1+/+ vs.katna1-/-MZ	spast	katnal2	fign	fignl1	katnal1	vps4a
		Genes of interest	Pool 1	Pool 2	Pool 3	Pool 4	Pool 5	Pool 1	Pool 2	Pool 3	Pool 4	Pool 5		P value	0.0047	0.0161	0.0417	0.6299	0.3636	0.3683
		spast	84.7418	107.001	105.083	91.4723	111.701	125.086	116.379	141.954	120.93	125.19		P value summary	**	*	*	ns	ns	ns
		katnal2	116.394	95.6947	116.393	71.5179	109.854	120.576	127.677	143.203	124.615	152.566		Significantly different (P < 0.05)?	Yes	Yes	Yes	No	No	No
		fign	115.356	102.137	94.205	99.1555	89.146	119.796	125.722	103.842	106.461	117.517		One- or two-tailed P value?	Two-tailed	Two-tailed	Two-tailed	Two-tailed	Two-tailed	Two-tailed
		fignl1	100.27	105.699	91.8058	95.1503	107.074	99.189	107.556	109.055	98.8284	95.3314
		katnal1	88.9607	115.552	87.196	90.9426	117.349	91.4221	96.924	99.8854	92.9912	83.6601
		vps4a	100.806	97.962	112.633	92.3628	96.2357	99.9728	100.496	78.1218	96.9968	98.4685
