# Supplementary material for: Tubulin glutamylation regulates axon guidance via the selective tuning of microtubule-severing enzymes
Source: EMBO J. 2024 Nov 29;44(1):107–40. doi: 10.1038/s44318-024-00307-x (PMC11695996; doi:10.1038/s44318-024-00307-x)
Supplement: Supplementary file 15 — EV Figure Source Data [file 44318_2024_307_MOESM15_ESM.zip › EMBOJ-2024-116734_sourcedataforexpandedviews/Fig EV4/EMBOJ-2024-116734R1-FigureEV4_Numerical_source_data-sd.xlsx]

## Sheet: Fig. EV4B
Data pooled from 2 independent experiments
							Statistical analysis
		Nb. of misguided/split dorsal projections
	Exp. N°	Emb.	CTL	MoKatna1	MO Katna1 + TTLL6 dead
			1	15	2
	Exp. 1	Emb1	1	2	4			CTL	MoKatna1	MO Katna1 + TTLL6 dead
	Exp. 1	Emb2	1	5	10		Test for normal distribution
	Exp. 1	Emb3	0	0	0		D'Agostino & Pearson test
	Exp. 1	Emb4	0	3	1		K2	11.99	15.59	7.922
	Exp. 1	Emb5	0	0	1		P value	0.0025	0.0004	0.019
	Exp. 1	Emb6	0	5	0		Passed normality test (alpha=0.05)?	No	No	No
	Exp. 1	Emb7	1	1	7		P value summary	**	***	*
	Exp. 1	Emb8	0	1	6
	Exp. 1	Emb9	0	7	1		Number of values (embryos)	29	21	23
	Exp. 1	Emb10	1	1	3
	Exp. 2	Emb11	0	3	4
	Exp. 2	Emb12	0	1	0
	Exp. 2	Emb13	0	5	3
	Exp. 2	Emb14	1	3	4		Kruskal Walis Multiple comparaison test
	Exp. 2	Emb15	0	2	2		Number of families	1
	Exp. 2	Emb16	0	2	1		Number of comparisons per family	3
	Exp. 2	Emb17	0	11	1		Alpha	0.05
	Exp. 2	Emb18	0	6	1
	Exp. 2	Emb19	0	1	0		Dunn's multiple comparisons test	Mean rank diff,	Significant?	Summary	Adjusted P Value
	Exp. 2	Emb20	0	4	0		CTL vs. MoKatna1	-29.47	Yes	****	<0,0001	A-B
	Exp. 2	Emb21	1		6		CTL vs. MO Katna1 + TTLL6 dead	-22.95	Yes	***	0.0002	A-C
	Exp. 2	Emb22	1		3		MoKatna1 vs. MO Katna1 + TTLL6 dead	6.523	No	ns	0.8709	B-C
	Exp. 2	Emb23	0
	Exp. 2	Emb24	0				Test details	Mean rank 1	Mean rank 2	Mean rank diff,	n1	n2	Z
	Exp. 2	Emb25	0				CTL vs. MoKatna1	21.29	50.76	-29.47	29	21	5.032
	Exp. 2	Emb26	1				CTL vs. MO Katna1 + TTLL6 dead	21.29	44.24	-22.95	29	23	4.021
	Exp. 2	Emb27	0				MoKatna1 vs. MO Katna1 + TTLL6 dead	50.76	44.24	6.523	21	23	1.057
	Exp. 2	Emb28	0

## Sheet: Fig.EV4D
Data pooled from 2 independent experiments								Statistical analysis
		Nb. of misguided rostral projections
		Emb.	CTL	MoATG2	MoATG2 + TTLL11 dead				CTL	MoATG2	MoATG2 + TTLL11 dead
	Manip1	1	0	15	6			Test for normal distribution
	Manip1	2	0	11	13			D'Agostino & Pearson test
	Manip1	3	0	22	22			K2	14.14	0.285	3.486
	Manip1	4	0	14	10			P value	0.0008	0.8672	0.175
	Manip1	5	1	6	22			Passed normality test (alpha=0.05)?	No	Yes	Yes
	Manip1	6	0	16	19			P value summary	***	ns	ns
	Manip1	7	1	22	18
	Manip1	8	0	14	9			Number of values	27	27	34
	Manip1	9	0	9	22
	Manip1	10	1	9	15
	Manip1	11	0	18	13
	Manip1	12	2	15	0			Kruskal Walis Multiple comparaison test
	Manip1	13	0	12	11			Number of families	1
	Manip2	14	0	11	15			Number of comparisons per family	3
	Manip2	15	1	10	22			Alpha	0.05
	Manip2	16	0	19	19
	Manip2	17	0	19	11			Dunn's multiple comparisons test	Mean rank diff,	Significant?	Summary	Adjusted P Value
	Manip2	18	2	16	4			CTL vs. MoATG2	-44.61	Yes	****	<0,0001	A-B
	Manip2	19	2	9	8			CTL vs. MoATG2 + TTLL11 dead	-41.79	Yes	****	<0,0001	A-C
	Manip2	20	0	17	9			MoATG2 vs. MoATG2 + TTLL11 dead	2.822	No	ns	>0,9999	B-C
	Manip2	21	0	14	22
	Manip2	22	0	12	25			Test details	Mean rank 1	Mean rank 2	Mean rank diff,	n1	n2	Z
	Manip2	23	0	13	20			CTL vs. MoATG2	14.67	59.28	-44.61	27	27	6.461
	Manip2	24	0	3	13			CTL vs. MoATG2 + TTLL11 dead	14.67	56.46	-41.79	27	34	6.39
	Manip2	25	0	15	9			MoATG2 vs. MoATG2 + TTLL11 dead	59.28	56.46	2.822	27	34	0.4315
	Manip2	26	3	22	13
	Manip2	27	0	18	9
	Manip2	28			21
	Manip2	29			5
	Manip2	30			7
	Manip2	31			14
	Manip2	32			21
	Manip2	33			7
	Manip2	34			8
